# Supplementary material for: Tankyrase inhibition impairs directional migration and invasion of lung cancer cells by affecting microtubule dynamics and polarity signals
Source: BMC Biol. 2016 Jan 19;14:5. doi: 10.1186/s12915-016-0226-9 (PMC4719581; doi:10.1186/s12915-016-0226-9)
Supplement: Additional file 2: — Raw data for Fig. 1 . (XLSX 41 kb) [file 12915_2016_226_MOESM2_ESM.xlsx]

## Sheet: Fig.1C
			TOP values (RLU)				TOP values (RLU)
	1st exp	top DMSO	top XAV939	top JNJ-BJ	2nd exp	top DMSO	top XAV939	top JNJ-BJ
	RAW DATA	5620	1637	3772	RAW DATA	10606.7	1625.67	3327
		7620	1846	3730		8846.67	2779	3457.67
		6149	2481.67	2918		12515	1330.67	2792
		6463	3962	3473.33		9807	2219.33	2906
			FOP values (RLU)				FOP values (RLU)
		fop DMSO	fop XAV939	fop JNJ-BJ		fop DMSO	fop XAV939	fop JNJ-BJ
		344	306	371		414	136	152.667
		520	587	382		404.333	138	172
		362	248	375		323	219	127.333
		408.667	380.333	376		288	206.333	156
											DMSO			XAV939			JNJ-BJ
					top/averageFOP					0.9	1	1.1	1.9	2	2.1	2.9	3	3.1
				DMSO	XAV939	JNJ-BJ			1st exp (black)		15.8148			6.52498			9.23759
			1st exp	13.752	4.30412	10.0319			2nd exp (grey)		29.2271			11.3746			20.5307
				18.646	4.85364	9.92021			Average (line)	22.521	22.521	22.521	8.94981	8.94981	8.94981	14.8841	14.8841	14.8841
				15.0465	6.52498	7.76064
				15.8148	10.4172	9.23759
			2nd exp	29.6828	9.29838	21.8882
				24.7575	15.8951	22.7478
				35.0233	7.61106	18.3684
				27.445	12.694	19.1184
				DMSO	XAV939	JNJ-BJ
			Average 1st exp	15.8148	6.52498	9.23759
			Average 2nd exp	29.2271	11.3746	20.5307
			Average 1+2	22.521	8.94981	14.8841
			RANGE 1+2	6.70615	2.42483	5.64656
			SEM 1	1.03525	1.38066	0.522678
			SEM 2	2.17864	1.84054	1.05784

## Sheet: Fig.1D_1st exp
		1st exp_RAW DATA (TC)
									Genes	DMSO	XAV939	JNJ-BJ
	Sample Name	Detector Name	Reporter	Task	Ct				AXIN2	21.8841	22.6671	23.1623
	BLANK	ACTB	FAM	NTC	Undetermined				LGR5	27.4491	29.0952	28.8964
	BLANK	ACTB	FAM	NTC	Undetermined
	BLANK	ACTB	FAM	NTC	Undetermined				Housekeeper	DMSO	XAV939	JNJ-BJ
	DLD	ACTB	FAM	Unknown	20.2945	20.3058			ACTB	20.3058	20.1233	20.2623
	DLD	ACTB	FAM	Unknown	20.3563				TBP	26.8729	26.8982	26.6834
	DLD	ACTB	FAM	Unknown	20.2667				UBQ	21.852	21.644	21.8916
	DLD XAV939	ACTB	FAM	Unknown	20.0919	20.1233
	DLD XAV939	ACTB	FAM	Unknown	20.1355			Average housekeeper		23.0103	22.8885	22.9458
	DLD XAV939	ACTB	FAM	Unknown	20.1426
	DLD JNJ-BJ	ACTB	FAM	Unknown	20.1923	20.2623				DMSO	XAV939	JNJ-BJ
	DLD JNJ-BJ	ACTB	FAM	Unknown	20.2597			ΔCt	AXIN2	1.12615	0.221429	-0.216506
	DLD JNJ-BJ	ACTB	FAM	Unknown	20.335				LGR5	-4.43889	-6.20667	-5.95066
										DMSO	XAV939	JNJ-BJ
	Sample Name	Detector Name	Reporter	Task	Ct			ΔΔCt	AXIN2	0	-0.904723	-1.34266
	BLANK	AXIN2	FAM	NTC	Undetermined				LGR5	0	-1.76779	-1.51177
	BLANK	AXIN2	FAM	NTC	Undetermined
	BLANK	AXIN2	FAM	NTC	Undetermined
	DLD	AXIN2	FAM	Unknown	21.885	21.8841
	DLD	AXIN2	FAM	Unknown	21.8855
	DLD	AXIN2	FAM	Unknown	21.8818
	DLD XAV939	AXIN2	FAM	Unknown	22.6707	22.6671
	DLD XAV939	AXIN2	FAM	Unknown	22.7208
	DLD XAV939	AXIN2	FAM	Unknown	22.6098
	DLD JNJ-BJ	AXIN2	FAM	Unknown	23.1172	23.1623
	DLD JNJ-BJ	AXIN2	FAM	Unknown	23.1778
	DLD JNJ-BJ	AXIN2	FAM	Unknown	23.1918
	Sample Name	Detector Name	Reporter	Task	Ct
	BLANK	LGR5	FAM	NTC	Undetermined
	BLANK	LGR5	FAM	NTC	Undetermined
	BLANK	LGR5	FAM	NTC	Undetermined
	DLD	LGR5	FAM	Unknown	27.4904	27.4491
	DLD	LGR5	FAM	Unknown	27.4808
	DLD	LGR5	FAM	Unknown	27.3762
	DLD XAV939	LGR5	FAM	Unknown	29.1856	29.0952
	DLD XAV939	LGR5	FAM	Unknown	29.1281
	DLD XAV939	LGR5	FAM	Unknown	28.9719
	DLD JNJ-BJ	LGR5	FAM	Unknown	28.8294	28.8964
	DLD JNJ-BJ	LGR5	FAM	Unknown	28.8435
	DLD JNJ-BJ	LGR5	FAM	Unknown	29.0164
	Sample Name	Detector Name	Reporter	Task	Ct
	BLANK	TBP	FAM	NTC	Undetermined
	BLANK	TBP	FAM	NTC	Undetermined
	BLANK	TBP	FAM	NTC	Undetermined
	DLD	TBP	FAM	Unknown	26.9095	26.8729
	DLD	TBP	FAM	Unknown	26.8674
	DLD	TBP	FAM	Unknown	26.8417
	DLD XAV939	TBP	FAM	Unknown	26.9298	26.8982
	DLD XAV939	TBP	FAM	Unknown	26.912
	DLD XAV939	TBP	FAM	Unknown	26.8527
	DLD JNJ-BJ	TBP	FAM	Unknown	26.6889	26.6834
	DLD JNJ-BJ	TBP	FAM	Unknown	26.7048
	DLD JNJ-BJ	TBP	FAM	Unknown	26.6565
	Sample Name	Detector Name	Reporter	Task	Ct
	BLANK	UBQ	FAM	NTC	Undetermined
	BLANK	UBQ	FAM	NTC	Undetermined
	BLANK	UBQ	FAM	NTC	Undetermined
	DLD	UBQ	FAM	Unknown	21.9048	21.852
	DLD	UBQ	FAM	Unknown	21.8103
	DLD	UBQ	FAM	Unknown	21.8411
	DLD XAV939	UBQ	FAM	Unknown	21.661	21.644
	DLD XAV939	UBQ	FAM	Unknown	21.6264
	DLD XAV939	UBQ	FAM	Unknown	21.6447
	DLD JNJ-BJ	UBQ	FAM	Unknown	21.8752	21.8916
	DLD JNJ-BJ	UBQ	FAM	Unknown	21.8909
	DLD JNJ-BJ	UBQ	FAM	Unknown	21.9086

## Sheet: Fig.1D_2nd exp
		2nd exp_RAW DATA (TC)
	Sample Name	Detector Name	Reporter	Task	Ct				Genes	DMSO	XAV939	JNJ-BJ
	BLANK	AXIN2	FAM	NTC	Undetermined				AXIN2	20.4094	21.3104	21.7932
	BLANK	AXIN2	FAM	NTC	Undetermined				LGR5	23.6084	25.1212	25.3156
	BLANK	AXIN2	FAM	NTC	Undetermined
	DLD	AXIN2	FAM	Unknown	20.3203	20.4094			Housekeeper	DMSO	XAV939	JNJ-BJ
	DLD	AXIN2	FAM	Unknown	20.4984				TBP	24.3868	24.6498	24.9051
	DLD	AXIN2	FAM	Unknown	20.4093				UBQ	20.1002	20.21	20.5882
	DLD XAV939	AXIN2	FAM	Unknown	21.2701	21.3104
	DLD XAV939	AXIN2	FAM	Unknown	21.3279			Average housekeeper		22.2435	22.4299	22.7467
	DLD XAV939	AXIN2	FAM	Unknown	21.3332
	DLD JNJ-BJ	AXIN2	FAM	Unknown	21.7862	21.7932				DMSO	XAV939	JNJ-BJ
	DLD JNJ-BJ	AXIN2	FAM	Unknown	21.7821			ΔCt	AXIN2	1.83417	1.11952	0.953471
	DLD JNJ-BJ	AXIN2	FAM	Unknown	21.8113				LGR5	-1.36491	-2.69135	-2.56893
										DMSO	XAV939	JNJ-BJ
	Sample Name	Detector Name	Reporter	Task	Ct			ΔΔCt	AXIN2	0	-0.714651	-0.8807
	BLANK	LGR5	FAM	NTC	Undetermined				LGR5	0	-1.32644	-1.20403
	BLANK	LGR5	FAM	NTC	Undetermined
	BLANK	LGR5	FAM	NTC	Undetermined
	DLD	LGR5	FAM	Unknown	23.5682	23.6084
	DLD	LGR5	FAM	Unknown	23.5675
	DLD	LGR5	FAM	Unknown	23.6895
	DLD XAV939	LGR5	FAM	Unknown	25.1352	25.1212
	DLD XAV939	LGR5	FAM	Unknown	25.0548
	DLD XAV939	LGR5	FAM	Unknown	25.1737
	DLD JNJ-BJ	LGR5	FAM	Unknown	25.3481	25.3156
	DLD JNJ-BJ	LGR5	FAM	Unknown	25.2532
	DLD JNJ-BJ	LGR5	FAM	Unknown	25.3455
	Sample Name	Detector Name	Reporter	Task	Ct
	BLANK	TBP	FAM	NTC	Undetermined
	BLANK	TBP	FAM	NTC	Undetermined
	BLANK	TBP	FAM	NTC	Undetermined
	DLD	TBP	FAM	Unknown	24.2487	24.3868
	DLD	TBP	FAM	Unknown	24.3927
	DLD	TBP	FAM	Unknown	24.5191
	DLD XAV939	TBP	FAM	Unknown	24.5995	24.6498
	DLD XAV939	TBP	FAM	Unknown	24.6113
	DLD XAV939	TBP	FAM	Unknown	24.7385
	DLD JNJ-BJ	TBP	FAM	Unknown	24.9298	24.9051
	DLD JNJ-BJ	TBP	FAM	Unknown	24.8847
	DLD JNJ-BJ	TBP	FAM	Unknown	24.901
	Sample Name	Detector Name	Reporter	Task	Ct
	BLANK	UBQ	FAM	NTC	Undetermined
	BLANK	UBQ	FAM	NTC	Undetermined
	BLANK	UBQ	FAM	NTC	Undetermined
	DLD	UBQ	FAM	Unknown	20.1427	20.1002
	DLD	UBQ	FAM	Unknown	20.0599
	DLD	UBQ	FAM	Unknown	20.0981
	DLD XAV939	UBQ	FAM	Unknown	20.2529	20.21
	DLD XAV939	UBQ	FAM	Unknown	20.1782
	DLD XAV939	UBQ	FAM	Unknown	20.1987
	DLD JNJ-BJ	UBQ	FAM	Unknown	20.7062	20.5882
	DLD JNJ-BJ	UBQ	FAM	Unknown	20.4934
	DLD JNJ-BJ	UBQ	FAM	Unknown	20.5651

## Sheet: Fig.1D_Average
						ΔΔCt						AXIN2						LGR5
									DMSO			XAV939			JNJ-BJ			XAV939			JNJ-BJ
		DMSO	XAV939	JNJ-BJ				0.9	1	1.1	0.9	1	1.1	1.9	2	2.1	3.9	4	4.1	4.9	5	5.1
ΔΔCt1	AXIN2	0	-0.904723	-1.34266			Exp 1		0			-0.904723			-1.34266			-1.76779			-1.51177
ΔΔCt1	LGR5	0	-1.76779	-1.51177			Exp 2		0			-0.714651			-0.8807			-1.32644			-1.20403
ΔΔCt2	AXIN2	0	-0.714651	-0.8807			Average 1+2		0		-0.809687	-0.809687	-0.809687	-1.11168	-1.11168	-1.11168	-1.54712	-1.54712	-1.54712	-1.3579	-1.3579	-1.3579
ΔΔCt2	LGR5	0	-1.32644	-1.20403
		DMSO	XAV939	JNJ-BJ
Average 1+2 ΔΔCt	AXIN2	0	-0.809687	-1.11168
Average 1+2 ΔΔCt	LGR5	0	-1.54712	-1.3579
Range AXIN2		0	0.0950358	0.230979
Range LGR5		0	0.220672	0.153873
