# Supplementary material for: Tankyrase inhibition impairs directional migration and invasion of lung cancer cells by affecting microtubule dynamics and polarity signals
Source: BMC Biol. 2016 Jan 19;14:5. doi: 10.1186/s12915-016-0226-9 (PMC4719581; doi:10.1186/s12915-016-0226-9)
Supplement: Additional file 3: — Raw data for Fig. 2 . (XLSX 128 kb) [file 12915_2016_226_MOESM3_ESM.xlsx]

## Sheet: Fig.2B
	Raw data 1st exp	Raw data 2nd exp	Raw data 3rd exp			Fold change 1st exp	Fold change 2nd exp	Fold change 3rd exp			XAV939_0	XAV939_0.5	XAV939_1	XAV939_5	XAV939_10	JNJ-BJ_0	JNJ-BJ_0.5	JNJ-BJ_1	JNJ-BJ_5	JNJ-BJ_10
XAV939_0	16958	26902	31074		XAV939_0	1.05981	1.60283	1.50438		Average 1	1.36223	1.41267	0.558029	0.66671	0.392227	1.82302	1.40954	1.3107	0.565123	0.499752
	26636	33504	28435			1.66465	1.99618	1.37662		Average 2	1.79951	1.00965	0.698342	0.785389	0.567443	1.09211	1.63822	1.38092	0.631999	0.396418
XAV939_0.5	16625	17754	23772		XAV939_0.5	1.039	1.05779	1.15087		Average 3	1.4405	1.15625	1.04124	0.526224	0.252231	1.72909	1.05259	1.61547	0.725201	0.461206
	28583	16138	23994			1.78633	0.961508	1.16162		ttest		0.130345	0.017619	0.00964336	0.00357994		0.563203	0.684502	0.0534087	0.0392015
XAV939_1	8881	11597	20312		XAV939_1	0.55503	0.690954	0.983363					*	**	**					*
	8977	11845	22703			0.561029	0.70573	1.09912
XAV939_5	11537	15621	11920		XAV939_5	0.72102	0.930705	0.577082
	9799	10743	9819			0.612401	0.640072	0.475366
XAV939_10	5601	9149	5130		XAV939_10	0.350042	0.545101	0.248358
	6951	9899	5290			0.434412	0.589786	0.256104
JNJ-BJ_0	28002	18522	32398		JNJ-BJ_0	1.75002	1.10355	1.56848
	30338	18138	39033			1.89601	1.08067	1.8897
JNJ-BJ_0.5	25103	27187	39678		JNJ-BJ_0.5	1.56884	1.61981	1.92093
	20005	27805	3806			1.25024	1.65663	0.18426
JNJ-BJ_1	17206	27150	38113		JNJ-BJ_1	1.07531	1.61761	1.84516
	24739	19205	28624			1.5461	1.14424	1.38577
JNJ-BJ_5	10754	10526	16432		JNJ-BJ_5	0.672085	0.627143	0.795521
	7331	10689	13527			0.45816	0.636855	0.654881
JNJ-BJ_10	8488	8333	6967		JNJ-BJ_10	0.530469	0.496483	0.337293
	7505	4974	12086			0.469035	0.296353	0.585118
		0			0.5			1			5			10			0			0.5			1			5			10
		XAV939			XAV939			XAV939			XAV939			XAV939			JNJ-BJ			JNJ-BJ			JNJ-BJ			JNJ-BJ			JNJ-BJ
	0.9	1	1.1	2.9	3	3.1	4.9	5	5.1	6.9	7	7.1	8.9	9	9.1	10.9	11	11.1	12.9	13	13.1	14.9	15	15.1	16.9	17	17.1	18.9	19	19.1
Exp 1 XAV		1.36223			1.41267			0.558029			0.66671			0.392227			1.82302			1.40954			1.3107			0.565123			0.499752
Exp 2 XAV		1.79951			1.00965			0.698342			0.785389			0.567443			1.09211			1.63822			1.38092			0.631999			0.396418
Exp 3 XAV		1.4405			1.15625			1.04124			0.526224			0.252231			1.72909			1.05259			1.61547			0.725201			0.461206
Average 1+2+3 XAV	1.53408	1.53408	1.53408	1.19285	1.19285	1.19285	0.76587	0.76587	0.76587	0.659441	0.659441	0.659441	0.403967	0.403967	0.403967	1.54807	1.54807	1.54807	1.36679	1.36679	1.36679	1.4357	1.4357	1.4357	0.640774	0.640774	0.640774	0.452458	0.452458	0.452458
SEM		0.134623			0.117772			0.143519			0.0749026			0.0911831			0.229589			0.170403			0.0921415			0.0464185			0.0301487
Exp 1 JNJ
Exp 2 JNJ
Exp 3 JNJ
Average 1+2+3 JNJ
SEM

## Sheet: Fig.2D_HCC827
	HCC827
					NEW STATISTICS (fold change with respect to average invasion ability)
	1st exp XAV939	Raw data	Fold change		Exp	DMSO	XAV939	JNJ-BJ
	DMSO	24901	1.35378		Average 1st exp XAV939	1.61925	0.380754
	DMSO	34667	1.88472		Average 2nd exp XAV939	1.5313	0.468698
	XAV939	8929	0.485437		Average 1st exp JNJ-BJ	1.84076		0.159242
	XAV939	5078	0.276072		Average 2nd exp JNJ-BJ	1.46629		0.533705
	2nd exp XAV939	Raw data	Fold change		Average 3rd exp Both inhibitors	1.66289	0.600698	0.736409
	DMSO	26167	1.81614			DMSO	XAV939	JNJ-BJ
	DMSO	17959	1.24646		Average	1.6241	0.483383	0.476452
	XAV939	7242	0.502637		SEM	0.0640247	0.0639155	0.169055
	XAV939	6264	0.434758		ttest		3.54871e-05	0.0121323
							***	*
	1st exp JNJ-BJ	Raw data	Fold change
	DMSO	30722	1.57636
	DMSO	41028	2.10516
	JNJ-BJ	2078	0.106623
	JNJ-BJ	4129	0.21186
	2nd exp JNJ-BJ	Raw data	Fold change
	DMSO	35668	1.29546
	DMSO	45075	1.63713
	JNJ-BJ	12326	0.447681
	JNJ-BJ	17063	0.619729
	3rd exp Both inhibitors	Raw data	Fold change
	DMSO	46860	1.6441
	DMSO	47931	1.68168
	XAV939	15846	0.555964
	XAV939	18396	0.645432
	JNJ-BJ	16281	0.571226
	JNJ-BJ	25697	0.901591

## Sheet: Fig.2D_H460
	H460
					NEW STATISTICS (fold change with respect to average invasion ability)
	1st exp XAV939	Raw data	Fold change		Exp	DMSO	XAV939	JNJ-BJ
	DMSO	40318	1.48441		Average 1st exp XAV939	1.59272	0.407275
	DMSO	46202	1.70104		Average 2nd exp XAV939	1.51099	0.489011
	XAV939	12093	0.445234		Average 1st exp JNJ-BJ	1.38057		0.619426
	XAV939	10031	0.369316		Average 2nd exp JNJ-BJ	1.43065		0.569347
	2nd exp XAV939	Raw data	Fold change		Average 3rd exp Both inhibitors	1.61005	0.625445	0.764503
	DMSO	39194	1.43214			DMSO	XAV939	JNJ-BJ
	DMSO	43510	1.58984		Average	1.505	0.507243	0.651092
	XAV939	14744	0.538741		SEM	0.0445964	0.0636365	0.0585193
	XAV939	12022	0.43928		ttest		0.000222377	0.000215363
							***	***
	1st exp JNJ-BJ	Raw data	Fold change
	DMSO	25862	1.28177
	DMSO	29849	1.47938
	JNJ-BJ	11957	0.592613
	JNJ-BJ	13039	0.646239
	2nd exp JNJ-BJ	Raw data	Fold change
	DMSO	44857	1.41011
	DMSO	46164	1.4512
	JNJ-BJ	17767	0.558517
	JNJ-BJ	18456	0.580177
	3rd exp Both inhibitors	Raw data	Fold change
	DMSO	12470	1.32371
	DMSO	17865	1.8964
	XAV939	7658	0.812908
	XAV939	4126	0.437981
	JNJ-BJ	7633	0.810254
	JNJ-BJ	6771	0.718752

## Sheet: Fig.2D_A549
	A549						NEW STATISTICS (fold change with respect to average invasion ability)
							Exp	DMSO	XAV939	JNJ-BJ
	1st exp XAV939	Raw data	Fold change				Average 1st exp XAV939	1.51855	0.481451
	DMSO	61410	1.48371				Average 2nd exp XAV939	1.5855	0.414505
	DMSO	64294	1.55339				Average 3rd exp XAV939	1.71695	0.283053
	XAV939	19365	0.467872				Average 1st exp JNJ-BJ	1.51793		0.482073
	XAV939	20489	0.495029				Average 2nd exp JNJ-BJ	1.36163		0.63837
	2nd exp XAV939	Raw data	Fold change				Average 3rd exp JNJ-BJ	1.61936		0.38064
	DMSO	55381	1.75388					DMSO	XAV939	JNJ-BJ
	DMSO	44747	1.41711				Average	1.55332	0.393003	0.500361
	XAV939	17557	0.556019				SEM	0.0487774	0.0582727	0.0749601
	XAV939	8620	0.27299				ttest		2.81747e-05	0.000406649
	3rd exp XAV939	Raw data							***	***
	DMSO	38668	1.50376
	DMSO	49632	1.93014
	XAV939	7682	0.298745
	XAV939	6875	0.267361
	1st exp JNJ-BJ	Raw data	Fold change
	DMSO	42700	1.68195
	DMSO	34372	1.35391
	JNJ-BJ	15758	0.620705
	JNJ-BJ	8719	0.34344
	2nd exp JNJ-BJ	Raw data	Fold change
	DMSO	39564	1.46695
	DMSO	33883	1.25631
	JNJ-BJ	13964	0.517756
	JNJ-BJ	20470	0.758984
	3rd exp JNJ-BJ	Raw data	Fold change
	DMSO	31648	1.50506
	DMSO	36455	1.73366
	JNJ-BJ	9218	0.438373
	JNJ-BJ	6790	0.322907

## Sheet: Fig.2D_H322 
	H322					NEW STATISTICS (fold change with respect to average invasion ability)
						Exp	DMSO	XAV939	JNJ-BJ
	1st exp (both inhibitors)	Raw data	Fold change			Average 1st exp (both inhibitors)	1.64764	1.22231	0.130053
	DMSO	20742	1.66929			Average 2nd exp XAV939	1.24502	0.754978
	DMSO	20204	1.62599			Average 2nd exp JNJ-BJ	1.50871		0.491286
	XAV939	14220	1.14441			Average 3rd exp (both inhibitors)	1.62498	1.10659	0.268426
	XAV939	16156	1.30021			Average 4th exp (both inhibitors)	1.7813	0.911001	0.307702
	JNJ-BJ	1382	0.111221
	JNJ-BJ	1850	0.148885
	2nd exp XAV939	Raw data	Fold change
	DMSO	37417	1.57587				DMSO	XAV939	JNJ-BJ
	DMSO	21706	0.914177			Average	1.56153	0.99872	0.299367
	XAV939	19209	0.809013			SEM	0.0901956	0.103575	0.0744574
	XAV939	16643	0.700942			ttest		0.00540734	1.31267e-05
	2ndexp JNJ-BJ	Raw data	Fold change					**	***
	DMSO	24438	1.57446
	DMSO	22397	1.44297
	JNJ-BJ	6714	0.432561
	JNJ-BJ	8537	0.550011
	3rd exp (both inhibitors)	Raw data	Fold change
	DMSO	18940	1.71843
	DMSO	16880	1.53153
	XAV939	12259	1.11226
	XAV939	12134	1.10092
	JNJ-BJ	3361	0.304945
	JNJ-BJ	2556	0.231907
	4th exp (both inhibitors)	Raw data	Fold change
	DMSO	17322	2.08611
	DMSO	12260	1.47649
	XAV939	6663	0.802433
	XAV939	8466	1.01957
	JNJ-BJ	2561	0.308424
	JNJ-BJ	2549	0.306979

## Sheet: Fig.2D_Together 
		AVERAGE
			H322	HCC827	A549	H460
		DMSO	1.56153	1.6241	1.55332	1.505																				NEW STATISTICS (fold change with respect to average invasion ability)
		XAV939	0.99872	0.483383	0.393003	0.507243																				Exp	DMSO	XAV939	JNJ-BJ
		JNJ-BJ	0.299367	0.476452	0.500361	0.651092																				Average 1st exp XAV939	1.59272	0.407275
																										Average 2nd exp XAV939	1.51099	0.489011
		SEM																								Average 1st exp JNJ-BJ	1.38057		0.619426
			H322	HCC827	A549	H460																				Average 2nd exp JNJ-BJ	1.43065		0.569347
		DMSO	0.0901956	0.0640247	0.0487774	0.0445964																				Average 3rd exp Both inhibitors	1.61005	0.625445	0.764503
		XAV939	0.103575	0.0639155	0.0582727	0.0636365																					DMSO	XAV939	JNJ-BJ
		JNJ-BJ	0.0744574	0.169055	0.0749601	0.0585193																				Average	1.505	0.507243	0.651092
																										SEM	0.0445964	0.0636365	0.0585193
							DMSO												XAV939												JNJ-BJ
			H322			HCC827			A549			H460			H322			HCC827			A549			H460			H322			HCC827			A549			H460
		0.9	1	1.1	1.9	2	2.1	2.9	3	3.1	3.9	4	4.1	5.9	6	6.1	6.9	7	7.1	7.9	8	8.1	8.9	9	9.1	10.9	11	11.1	11.9	12	12.1	12.9	13	13.1	13.9	14	14.1
	Average 1		1.64764			1.61925			1.51855			1.59272			1.22231			0.380754			0.481451			0.407275			0.130053
	Average 2		1.24502			1.5313			1.5855			1.51099			0.754978			0.468698			0.414505			0.489011
	Average 3		1.50871			1.84076			1.71695			1.38057									0.283053						0.491286			0.159242						0.619426
	Average 4		1.62498			1.46629			1.51793			1.43065			1.10659												0.268426			0.533705			0.482073			0.569347
	Average 5		1.7813			1.66289			1.36163			1.61005			0.911001			0.600698						0.625445			0.307702			0.736409			0.63837			0.764503
	Average 6								1.61936																								0.38064
	AVERAGE ALL EXP	1.56153	1.56153	1.56153	1.6241	1.6241	1.6241	1.55332	1.55332	1.55332	1.505	1.505	1.505	0.99872	0.99872	0.99872	0.483383	0.483383	0.483383	0.393003	0.393003	0.393003	0.507243	0.507243	0.507243	0.299367	0.299367	0.299367	0.476452	0.476452	0.476452	0.500361	0.500361	0.500361	0.651092	0.651092	0.651092
	SEM		0.0901956			0.0640247			0.0487774			0.0445964			0.103575			0.0639155			0.0582727			0.0636365			0.0744574			0.169055			0.0749601			0.0585193
	ttest														0.00540734			3.54871e-05			2.81747e-05			0.000222377			1.31267e-05			0.0121323			0.000406649			0.000215363
															**			***			***			***			***			*			***			***

## Sheet: Fig.2E_H322
1st experiment	Day 0	DMSO + HGF	XAV939 + HGF	JNJ-BJ + HGF			1st experiment	Day 0	DMSO + HGF	XAV939 + HGF	JNJ-BJ + HGF
RAW DATA	17.3	4.2	10.9	13.8			Fold change (with respect to average migration)	1.78657	0.433735	1.12565	1.42513
Cell free area (%)		4	10.8	14.4			Cell free area (%)		0.413081	1.11532	1.48709
(TIP WOUND)							(TIP WOUND)
average	17.3	4.1	10.85	14.1			average	1.78657	0.423408	1.12048	1.45611
range		0.1	0.05	0.3			range		0.010327	0.00516351	0.0309811
															DMSO + HGF			XAV939 + HGF			JNJ-BJ + HGF
														0.9	1	1.1	1.9	2	2.1	2.9	3	3.1
													Average 1st exp		0.423408			1.12048			1.45611
													Average 2nd exp		0.429368			1.05948			1.51115
													Average 3rd exp		0.0972949			0.929807			1.9729
													Average all	0.31669	0.31669	0.31669	1.03659	1.03659	1.03659	1.64672	1.64672	1.64672
													SEM		0.109711			0.0562204			0.163861
													ttest					0.0101687			0.00404367
2nd experiment	Day 0	DMSO + HGF	XAV939 + HGF	JNJ-BJ + HGF			2nd experiment	Day 0	DMSO + HGF	XAV939 + HGF	JNJ-BJ + HGF							*			**
RAW DATA	19.7	3.4	9.8	14.8			Fold change (with respect to average migration)	2.19703	0.379182	1.09294	1.65056
Cell free area (%)		4.3	9.2	12.3			Cell free area (%)		0.479554	1.02602	1.37175
(IBIDI WOUND)							(IBIDI WOUND)
average	19.7	3.85	9.5	13.55			average	2.19703	0.429368	1.05948	1.51115
range		0.45	0.3	1.25			range		0.0501859	0.0334572	0.139405
3rd experiment	Day 0	DMSO + HGF	XAV939 + HGF	JNJ-BJ + HGF			3rd experiment	Day 0	DMSO + HGF	XAV939 + HGF	JNJ-BJ + HGF
RAW DATA	19.99	0.119	3.691	6.14			Fold change (with respect to average migration)	6.03077	0.035901	1.11354	1.85237
Cell free area (%)		0.526	2.473	6.939			Cell free area (%)		0.158689	0.746078	2.09342
(IBIDI WOUND)							(IBIDI WOUND)
average	19.99	0.3225	3.082	6.5395			average	6.03077	0.0972949	0.929807	1.9729
range		0.2035	0.609	0.3995			range		0.0613938	0.183729	0.120525

## Sheet: Fig.2E_HCC827 
1st experiment	Day 0	DMSO + HGF	XAV939 + HGF	JNJ-BJ + HGF			1st experiment	Day 0	DMSO + HGF	XAV939 + HGF	JNJ-BJ + HGF
RAW DATA	33.1	9.2	19.7	28.1			Fold change (with respect to average migration)	1.6955	0.471258	1.00911	1.43939
Cell free area (%)		8	15.7	31.1			Cell free area (%)		0.409789	0.804212	1.59306
(TIP WOUND)		13.2	20.1	30.6			(TIP WOUND)		0.676153	1.0296	1.56744
average	33.1	10.1333	18.5	29.9333			average	1.6955	0.519067	0.947638	1.5333
SEM		1.57198	1.40475	0.927961			SEM		0.0805224	0.0719567	0.0475336
															DMSO + HGF			XAV939 + HGF			JNJ-BJ + HGF
														0.9	1	1.1	1.9	2	2.1	2.9	3	3.1
													Average 1st exp		0.519067			0.947638			1.5333
													Average 2nd exp		0.261468			0.811927			1.92661
													Average 3rd exp		0.349094			0.715095			1.93581
													Average all	0.376543	0.376543	0.376543	0.824887	0.824887	0.824887	1.79857	1.79857	1.79857
													SEM		0.0756183			0.0674413			0.132664
													ttest					0.0118049			0.00207405
2nd experiment	Day 0	DMSO + HGF	XAV939 + HGF	JNJ-BJ + HGF			2nd experiment	Day 0	DMSO + HGF	XAV939 + HGF	JNJ-BJ + HGF							*			**
RAW DATA	16.5	0.3	3	8.8			Fold change (with respect to average migration)	4.54128	0.0825688	0.825688	2.42202
Cell free area (%)		1.6	2.9	5.2			Cell free area (%)		0.440367	0.798165	1.43119
(IBIDI WOUND)							(IBIDI WOUND)
average	16.5	0.95	2.95	7			average	4.54128	0.261468	0.811927	1.92661
range		0.65	0.05	1.8			range		0.178899	0.0137615	0.495413
3rd experiment	Day 0	DMSO + HGF	XAV939 + HGF	JNJ-BJ + HGF			3rd experiment	Day 0	DMSO + HGF	XAV939 + HGF	JNJ-BJ + HGF
RAW DATA	30.147	4.265	7.055	21.331			Fold change (with respect to average migration)	2.79303	0.395139	0.653624	1.97625
Cell free area (%)		3.271	8.382	20.458			Cell free area (%)		0.303048	0.776567	1.89537
(IBIDI WOUND)							(IBIDI WOUND)
average	30.147	3.768	7.7185	20.8945			average	2.79303	0.349094	0.715095	1.93581
range		0.497	0.6635	0.4365			range		0.0460455	0.0614712	0.0404404

## Sheet: Fig.2E_A549
1st experiment	Day 0	DMSO + HGF	XAV939 + HGF	JNJ-BJ + HGF			1st experiment	Day 0	DMSO + HGF	XAV939 + HGF	JNJ-BJ + HGF
RAW DATA	27.4	14.8	15.6	20.2			Fold change (with respect to average migration)	1.73296	0.936051	0.986648	1.27758
Cell free area (%)		10.6	17.5	18.8			Cell free area (%)		0.670415	1.10682	1.18904
(TIP WOUND)		12.7	13.6	18.5			(TIP WOUND)		0.803233	0.860155	1.17006
average	27.4	12.7	15.5667	19.1667			average	1.73296	0.803233	0.98454	1.21223
SEM		1.21244	1.12596	0.523874			SEM		0.0766825	0.071213	0.0331333
															DMSO + HGF			XAV939 + HGF			JNJ-BJ + HGF
														0.9	1	1.1	1.9	2	2.1	2.9	3	3.1
													Average 1st exp		0.803233			0.98454			1.21223
													Average 2nd exp		0.577513			1.24702			1.17547
													Average 3rd exp		0.681252			1.01955			1.2992
													Average all	0.687333	0.687333	0.687333	1.0837	1.0837	1.0837	1.22897	1.22897	1.22897
													SEM		0.0652306			0.0822814			0.0366857
													ttest					0.0214			0.00461015
2nd experiment	Day 0	DMSO + HGF	XAV939 + HGF	JNJ-BJ + HGF			2nd experiment	Day 0	DMSO + HGF	XAV939 + HGF	JNJ-BJ + HGF							*			**
RAW DATA	18.5	6.4	12	12.2			Fold change (with respect to average migration)	1.89097	0.654174	1.22658	1.24702
Cell free area (%)		4.9	12.4	10.8			Cell free area (%)		0.500852	1.26746	1.10392
(IBIDI WOUND)							(IBIDI WOUND)
average	18.5	5.65	12.2	11.5			average	1.89097	0.577513	1.24702	1.17547
range		0.75	0.2	0.7			range		0.076661	0.0204429	0.0715503
3rd experiment	Day 0	DMSO + HGF	XAV939 + HGF	JNJ-BJ + HGF			3rd experiment	Day 0	DMSO + HGF	XAV939 + HGF	JNJ-BJ + HGF
RAW DATA	28.625	10.834	19.404	23.717			Fold change (with respect to average migration)	1.66859	0.63153	1.13109	1.3825
Cell free area (%)		12.54	15.577	20.859			Cell free area (%)		0.730975	0.908006	1.2159
(IBIDI WOUND)							(IBIDI WOUND)
average	28.625	11.687	17.4905	22.288			average	1.66859	0.681252	1.01955	1.2992
range		0.853	1.9135	1.429			range		0.0497226	0.111541	0.0832985
