# Supplementary material for: Tankyrase inhibition impairs directional migration and invasion of lung cancer cells by affecting microtubule dynamics and polarity signals
Source: BMC Biol. 2016 Jan 19;14:5. doi: 10.1186/s12915-016-0226-9 (PMC4719581; doi:10.1186/s12915-016-0226-9)
Supplement: Additional file 5: — Raw data for Fig. S1. (XLSX 155 kb) [file 12915_2016_226_MOESM5_ESM.xlsx]

## Sheet: HCC827
					RAW DATA													RAW DATA
					XAV939													JNJ-BJ
TNKSi (mM)		0	0.0390625	0.078125	0.15625	0.3125	0.625	1.25	2.5	5	10		TNKSi (mM)		0	0.0390625	0.078125	0.15625	0.3125	0.625	1.25	2.5	5	10
Untreated	1609982	1689893	1.7008e+06	1715943	1727395	1689671	1700679	1715334	1.65586e+06	1.68417e+06	1653382	1689543	Untreated	1651066	1515864	1719420	1634099	1.68424e+06	1685975	1632377	1715214	1651198	1667168	1669629	1640266
Treated	1602221	1639250	1.66521e+06	1.64508e+06	1.6947e+06	1711243	1705555	1602205	1660004	1541169	1593879	1748971	Treated	1615675	1646748	1696062	1724593	1717064	1735337	1698413	1.71649e+06	1699345	1.65121e+06	1605481	1735728
Untreated	1.71218e+06	1.72175e+06	1.70652e+06	1727204	1689632	1654636	1744486	1.64202e+06	1.68235e+06	1627293	1.70992e+06	1696125	Untreated	1.64127e+06	1626563	1.67947e+06	1729178	1.66351e+06	1800870	1800545	1744761	1764234	1781107	1739309	1737048
Treated	1720463	1712930	1655004	1681920	1678507	1699353	1711923	1648352	1648716	1.65721e+06	1631844	1772325	Treated	1643802	1633865	1604591	1618159	1625015	1605891	1703021	1688530	1736572	1705193	1637916	1780193
Untreated	1.77402e+06	1763520	1.73512e+06	1807757	1.8027e+06	1739452	1798054	1709632	1741116	1791034	1845434	1879398	Untreated	1811427	1.8276e+06	1717698	1752637	1764672	1752527	1761521	1.77903e+06	1784884	1756978	1838443	1787868
Treated	1.70887e+06	1676327	1703177	1.73607e+06	1763638	1811361	1697870	1671093	1.77773e+06	1805523	1751668	1901977	Treated	1.81547e+06	1777353	1806273	1798325	1785405	1.79859e+06	1927441	1783562	1.83182e+06	1806521	1790527	1.85334e+06
Untreated	1766007	1810152	1.81519e+06	1793714	1.83292e+06	1853705	1845389	1843297	1.82753e+06	1.93199e+06	1.84232e+06	1.95782e+06	Untreated	1.65831e+06	1740343	1717371	1.661e+06	1671863	1703218	1.85457e+06	1791834	1861441	1.73823e+06	1771934	1.97648e+06
Treated	1820739	1949018	1.91133e+06	1849072	1953695	1908016	1.84959e+06	1893323	1.84153e+06	1.82509e+06	1542261	1.86617e+06	Treated	1461332	1551365	1694286	1653347	1562394	1702343	1713170	1722093	1792704	1836318	1759803	2.0874e+06
					Ratio Treated/Untreated													Ratio Treated/Untreated
					XAV939													JNJ-BJ
	TNKSi (mM)	0	0.0390625	0.078125	0.15625	0.3125	0.625	1.25	2.5	5	10			TNKSi (mM)	0	0.0390625	0.078125	0.15625	0.3125	0.625	1.25	2.5	5	10
		0.970032	0.979074	0.958705	0.981072	1.01277	1.00287	0.934048	1.0025	0.915094	0.964011				1.08634	0.986415	1.05538	1.01949	1.02928	1.04045	1.00074	1.02916	0.990428	0.961579
		0.994877	0.969814	0.973782	0.993416	1.02703	0.981334	1.00386	0.980008	1.01838	0.95434				1.00449	0.955418	0.935797	0.97686	0.891731	0.945836	0.967772	0.984321	0.957378	0.941705
		0.950557	0.981591	0.960342	0.978331	1.04134	0.944282	0.977458	1.02103	1.00809	0.94919				0.972506	1.05157	1.02607	1.01175	1.02628	1.09419	1.00254	1.0263	1.0282	0.973937
		1.07672	1.05296	1.03086	1.06589	1.0293	1.00228	1.02714	1.00766	0.94467	0.837132				0.891413	0.986558	0.995392	0.934523	0.999486	0.923758	0.961078	0.963073	1.05643	0.993154
						FINAL													FINAL
	TNKSi (mM)	0	0.0390625	0.078125	0.15625	0.3125	0.625	1.25	2.5	5	10			TNKSi (mM)	0	0.0390625	0.078125	0.15625	0.3125	0.625	1.25	2.5	5	10
Average	XAV939	0.998045	0.99586	0.980923	1.00468	1.02761	0.98269	0.985626	1.0028	0.971559	0.926168		Average	JNJ-BJ	0.988688	0.994989	1.00316	0.985655	0.986695	1.00106	0.983035	1.00071	1.00811	0.967594
Stdev	XAV939	0.0554942	0.0384034	0.0339713	0.0413345	0.0117192	0.0274945	0.0399278	0.0170824	0.0497937	0.0596747		Stdev	JNJ-BJ	0.080644	0.0404616	0.0511525	0.0388043	0.0647109	0.0801052	0.0216741	0.0323991	0.0432999	0.0216021
									0	0.0390625	0.078125	0.15625	0.3125	0.625	1.25	2.5	5	10
								XAV939	0.998045	0.99586	0.980923	1.00468	1.02761	0.98269	0.985626	1.0028	0.971559	0.926168
								JNJ-BJ	0.988688	0.994989	1.00316	0.985655	0.986695	1.00106	0.983035	1.00071	1.00811	0.967594
								stdev XAV	0.0554942	0.0384034	0.0339713	0.0413345	0.0117192	0.0274945	0.0399278	0.0170824	0.0497937	0.0596747
								stdev JNJ	0.080644	0.0404616	0.0511525	0.0388043	0.0647109	0.0801052	0.0216741	0.0323991	0.0432999	0.0216021

## Sheet: HCC827 (2)
					RAW DATA													RAW DATA
					XAV939													JNJ-BJ
TNKSi (mM)		0	0.0390625	0.078125	0.15625	0.3125	0.625	1.25	2.5	5	10		TNKSi (mM)		0	0.0390625	0.078125	0.15625	0.3125	0.625	1.25	2.5	5	10
Untreated	1609982	908223	989271	987485	1002759	959732	1014700	999961	1040476	1018898	989736	1028838	955675	1.0118e+06	1.20329e+06	1.14589e+06	1.1656e+06	1.23707e+06	1.2316e+06	1.18308e+06	1.13058e+06	1.11272e+06	1.07136e+06	1.07889e+06	1.09894e+06
Treated	1602221	874675	903363	927757	946003	956990	968863	953346	876656	926732	829403	868033	979418	1.03007e+06	1.08514e+06	1.06718e+06	1087551	1.09443e+06	1.09185e+06	1.14429e+06	1.11257e+06	1091169	1.09502e+06	1.06879e+06	1.14503e+06
Untreated	1.71218e+06	848042	902639	859498	941268	943582	938803	931454	924961	905374	976542	967527	985461	1.06397e+06	1.15964e+06	1.17219e+06	1195587	1.124e+06	1226160	1.18965e+06	1.24943e+06	1.19557e+06	1.15952e+06	1.15383e+06	1.17298e+06
Treated	1720463	888930	915459	944593	921066	961670	974491	956436	905963	879757	924831	888098	967214	1.14217e+06	1.24553e+06	1.27938e+06	1.23049e+06	1.23148e+06	1224675	1.22907e+06	1219176	1.16851e+06	1.10483e+06	1103301	1.14445e+06
Untreated	1.77402e+06	879869	911353	893540	913946	921296	962161	918504	922302	925982	950299	961882	953047	1.12859e+06	1190961	1.19475e+06	1.27237e+06	1252008	1.2561e+06	1.26205e+06	1.23754e+06	1176588	1.2077e+06	1166886	1089702
Treated	1.70887e+06	852735	929868	916997	865835	974877	960976	966885	928890	932325	910845	919216	1059979	1.00575e+06	1.05865e+06	1.07938e+06	1.06093e+06	1.05337e+06	1.12335e+06	1.12759e+06	1.10531e+06	1088091	1065861	1.04637e+06	1.07215e+06
Untreated	1766007	849434	953418	948124	907582	976976	908117	946703	925382	931814	987059	956532	983124	1.07398e+06	1.09537e+06	1.14189e+06	1.11608e+06	1.08712e+06	1.08584e+06	1.07912e+06	1.08359e+06	1.13937e+06	1.05803e+06	1143090	1.01351e+06
Treated	1820739	863781	899181	919032	899653	876368	914837	882776	875332	864360	886336	755391	956593	935102	1.06507e+06	1.10431e+06	1.03155e+06	1.04396e+06	1.07673e+06	1.10822e+06	1070415	1090485	1089486	1.06899e+06	1.11129e+06
					Ratio Treated/Untreated													Ratio Treated/Untreated
					XAV939													JNJ-BJ
	TNKSi (mM)	0	0.0390625	0.078125	0.15625	0.3125	0.625	1.25	2.5	5	10			TNKSi (mM)	0	0.0390625	0.078125	0.15625	0.3125	0.625	1.25	2.5	5	10
		0.963062	0.91316	0.939515	0.9434	0.997143	0.954827	0.953383	0.842553	0.909543	0.838004				0.901815	0.931309	0.933039	0.884693	0.88653	0.967213	0.984066	0.980635	1.02208	0.990644
		1.04821	1.0142	1.09901	0.978537	1.01917	1.03801	1.02682	0.979461	0.971706	0.947047				1.07407	1.09144	1.02919	1.09562	0.998789	1.03314	0.975787	0.977367	0.95283	0.956206
		0.969161	1.02032	1.02625	0.947359	1.05816	0.998768	1.05267	1.00714	1.00685	0.958483				0.888904	0.903431	0.833824	0.841342	0.894317	0.893462	0.893154	0.924785	0.882552	0.896721
		1.01689	0.943113	0.969316	0.991264	0.897021	1.0074	0.932474	0.945914	0.92761	0.897956				0.972345	0.967091	0.924259	0.9603	0.991604	1.02697	0.987842	0.957097	1.02974	0.93518
						FINAL													FINAL
	TNKSi (mM)	0	0.0390625	0.078125	0.15625	0.3125	0.625	1.25	2.5	5	10			TNKSi (mM)	0	0.0390625	0.078125	0.15625	0.3125	0.625	1.25	2.5	5	10
Average	XAV939	0.999332	0.972698	1.00852	0.96514	0.992873	0.999752	0.991338	0.943768	0.953927	0.910373		Average	JNJ-BJ	0.959283	0.973318	0.930078	0.945488	0.94281	0.980194	0.960212	0.959971	0.9718	0.944687
Stdev	XAV939	0.0405117	0.0529469	0.0702392	0.0234572	0.0687011	0.0343595	0.0575228	0.071971	0.0438916	0.0549269		Stdev	JNJ-BJ	0.0848561	0.0829481	0.0798557	0.111505	0.0606452	0.0650167	0.0449882	0.0256641	0.0688228	0.0393102
									0	0.0390625	0.078125	0.15625	0.3125	0.625	1.25	2.5	5	10
								XAV939	0.999332	0.972698	1.00852	0.96514	0.992873	0.999752	0.991338	0.943768	0.953927	0.910373
								JNJ-BJ	0.959283	0.973318	0.930078	0.945488	0.94281	0.980194	0.960212	0.959971	0.9718	0.944687
								stdev XAV	0.0405117	0.0529469	0.0702392	0.0234572	0.0687011	0.0343595	0.0575228	0.071971	0.0438916	0.0549269
								stdev JNJ	0.0848561	0.0829481	0.0798557	0.111505	0.0606452	0.0650167	0.0449882	0.0256641	0.0688228	0.0393102

## Sheet: Additional File 5_Fig.S1 HCC827
		0			0.0390625			0.078125			0.15625			0.3125			0.625			1.25			2.5			5			10
	0.9	1	1.1	1.9	2	2.1	2.9	3	3.1	3.9	4	4.1	4.9	5	5.1	5.9	6	6.1	6.9	7	7.1	7.9	8	8.1	8.9	9	9.1	9.9	10	10.1
XAV939 Average 1		0.998045			0.99586			0.980923			1.00468			1.02761			0.98269			0.985626			1.0028			0.971559			0.926168
XAV939 Average 2		0.999332			0.972698			1.00852			0.96514			0.992873			0.999752			0.991338			0.943768			0.953927			0.910373
XAV939	0.998689	0.998689	0.998689	0.984279	0.984279	0.984279	0.994722	0.994722	0.994722	0.984909	0.984909	0.984909	1.01024	1.01024	1.01024	0.991221	0.991221	0.991221	0.988482	0.988482	0.988482	0.973284	0.973284	0.973284	0.962743	0.962743	0.962743	0.91827	0.91827	0.91827
JNJ-BJ Average 1		0.988688			0.994989			1.00316			0.985655			0.986695			1.00106			0.983035			1.00071			1.00811			0.967594
JNJ-BJ Average 2		0.959283			0.973318			0.930078			0.945488			0.94281			0.980194			0.960212			0.959971			0.9718			0.944687
JNJ-BJ	0.973985	0.973985	0.973985	0.984154	0.984154	0.984154	0.966618	0.966618	0.966618	0.965571	0.965571	0.965571	0.964752	0.964752	0.964752	0.990627	0.990627	0.990627	0.971623	0.971623	0.971623	0.980342	0.980342	0.980342	0.989954	0.989954	0.989954	0.956141	0.956141	0.956141
Range XAV939		0.000643356			0.0115811			0.0137997			0.019769			0.0173674			0.00853103			0.00285612			0.0295166			0.00881576			0.00789794
Range JNJ-BJ		0.0147026			0.0108355			0.0365403			0.0200834			0.0219426			0.0104328			0.0114112			0.0203706			0.0181543			0.0114532
				0	0.0390625	0.078125	0.15625	0.3125	0.625	1.25	2.5	5	10			0	0.0390625	0.078125	0.15625	0.3125	0.625	1.25	2.5	5	10
		1st	XAV939	0.998045	0.99586	0.980923	1.00468	1.02761	0.98269	0.985626	1.0028	0.971559	0.926168		JNJ-BJ	0.988688	0.994989	1.00316	0.985655	0.986695	1.00106	0.983035	1.00071	1.00811	0.967594
		2nd	XAV939	0.999332	0.972698	1.00852	0.96514	0.992873	0.999752	0.991338	0.943768	0.953927	0.910373		JNJ-BJ	0.959283	0.973318	0.930078	0.945488	0.94281	0.980194	0.960212	0.959971	0.9718	0.944687
																		XAV939								JNJ-BJ

## Sheet: H460
					RAW DATA													RAW DATA
					XAV939													JNJ-BJ
TNKSi (mM)		0	0.0390625	0.078125	0.15625	0.3125	0.625	1.25	2.5	5	10		TNKSi (mM)		0	0.0390625	0.078125	0.15625	0.3125	0.625	1.25	2.5	5	10
Untreated	1.73074e+06	1771723	1.77703e+06	1795748	1.74311e+06	1716146	1620401	1844591	1.78612e+06	1823039	1872305	1.82646e+06	Untreated	1910837	2062322	1.98711e+06	1986500	2004066	2.04463e+06	1954909	2.06362e+06	1994112	2058364	2.05519e+06	2075648
Treated	1704379	1766825	1807187	1.85872e+06	1.85313e+06	1896663	1913400	1932002	1920871	1910309	1877582	1937189	Treated	1987500	2043496	2036609	2.06887e+06	2076052	2094746	2125709	2047586	2071352	2059550	2018779	2186199
Untreated	1766791	1891666	1935429	1946913	1946711	1942295	1.90694e+06	1.95112e+06	1964050	1969732	1992200	1971793	Untreated	2065191	2.06673e+06	2113633	2134375	2113789	2141617	2178550	2207981	2181534	2169842	2217746	2254956
Treated	1.85801e+06	1916618	1937952	1.97082e+06	1976968	1981148	2.01108e+06	2.03457e+06	2.01299e+06	2018300	2022987	2.07604e+06	Treated	2126265	2182509	2171342	2098685	2200178	2247826	2289005	2247526	2241315	2202695	2271642	2402616
Untreated	1926432	2028170	1990780	1.99861e+06	2.01094e+06	2054202	2114166	2040720	2.03784e+06	2.07493e+06	2135736	2208568	Untreated	2228166	2399341	2209008	2326062	2295135	2400918	2376443	2386226	2375020	2359548	2456418	2543488
Treated	1.95786e+06	2051134	2066395	2.04242e+06	2.08269e+06	2135678	2132365	2.08985e+06	2120317	2107696	2194356	2336791	Treated	2298794	2381397	2265707	2350675	2429317	2485368	2492937	2458596	2480448	2359520	2477970	2729782
Untreated	2043257	2079778	2046312	2108764	2128161	2217531	2145761	2145054	2166862	2203770	2261575	2369108	Untreated	2496508	2521779	2427049	2573282	2595733	2641995	2669278	2680321	2661846	2535099	2731365	2930809
Treated	2002870	2196660	2098526	2004421	2162929	2228933	2168945	2176983	2196394	2232767	2326154	2422477	Treated	2330208	2625953	2488258	2628942	2595934	2697161	2681260	2681554	2683067	2670261	2772475	3030908
					Ratio Treated/Untreated													Ratio Treated/Untreated
					XAV939													JNJ-BJ
		0	0.0390625	0.078125	0.15625	0.3125	0.625	1.25	2.5	5	10			TNKSi (mM)	0	0.0390625	0.078125	0.15625	0.3125	0.625	1.25	2.5	5	10
		0.997235	1.01697	1.03507	1.06311	1.10519	1.18082	1.04739	1.07544	1.04787	1.00282				0.990871	1.02491	1.04147	1.03592	1.02451	1.08737	0.992232	1.03873	1.00058	0.982283
		1.01319	1.0013	1.01228	1.01554	1.02	1.05461	1.04277	1.02492	1.02466	1.01545				1.05602	1.0273	0.983278	1.04087	1.04959	1.0507	1.01791	1.0274	1.01514	1.0243
		1.01132	1.03798	1.02192	1.03568	1.03966	1.00861	1.02408	1.04047	1.01579	1.02745				0.992521	1.02567	1.01058	1.05846	1.03517	1.04902	1.03033	1.04439	0.999988	1.00877
		1.0562	1.02552	0.950519	1.01634	1.00514	1.0108	1.01488	1.01363	1.01316	1.02855				1.04131	1.02522	1.02163	1.00008	1.02088	1.00449	1.00046	1.00797	1.05332	1.01505
						FINAL													FINAL
	TNKSi (mM)	0	0.0390625	0.078125	0.15625	0.3125	0.625	1.25	2.5	5	10			TNKSi (mM)	0	0.0390625	0.078125	0.15625	0.3125	0.625	1.25	2.5	5	10
Average	XAV939	1.01949	1.02044	1.00495	1.03267	1.0425	1.06371	1.03228	1.03862	1.02537	1.01857		Average	JNJ-BJ	1.02018	1.02577	1.01424	1.03383	1.03254	1.0479	1.01023	1.02962	1.01726	1.0076
Stdev	XAV939	0.02549	0.0154028	0.0374678	0.0223312	0.0441191	0.0808959	0.0153638	0.0269057	0.0157873	0.0120599		Stdev	JNJ-BJ	0.0334422	0.00106518	0.0242756	0.0244947	0.0128863	0.033919	0.0171495	0.0160703	0.0250414	0.0180443
									0	0.0390625	0.078125	0.15625	0.3125	0.625	1.25	2.5	5	10
								XAV939	1.01949	1.02044	1.00495	1.03267	1.0425	1.06371	1.03228	1.03862	1.02537	1.01857
								JNJ-BJ	1.02018	1.02577	1.01424	1.03383	1.03254	1.0479	1.01023	1.02962	1.01726	1.0076
								stdev XAV	0.02549	0.0154028	0.0374678	0.0223312	0.0441191	0.0808959	0.0153638	0.0269057	0.0157873	0.0120599
								stdev JNJ	0.0334422	0.00106518	0.0242756	0.0244947	0.0128863	0.033919	0.0171495	0.0160703	0.0250414	0.0180443

## Sheet: H460 (2)
					RAW DATA													RAW DATA
					XAV939													JNJ-BJ
TNKSi (mM)		0	0.0390625	0.078125	0.15625	0.3125	0.625	1.25	2.5	5	10		TNKSi (mM)		0	0.0390625	0.078125	0.15625	0.3125	0.625	1.25	2.5	5	10
Untreated	778599	884134	908721	916460	885163	877906	888225	903058	919939	891411	906075	787030	Untreated	1009011	1107819	1111664	1130069	1138372	1147661	1126977	1113162	1134235	1123655	1099599	1001665
Treated	809579	932771	954984	953536	971280	1016554	989157	973840	967631	954536	881108	831582	Treated	1016978	1128710	1171068	1169823	1177944	1177920	1156522	1143165	1142184	1066630	962609	1001973
Untreated	853251	954212	973601	949943	940545	952865	969546	983680	959746	960036	924561	888475	Untreated	1026022	1143606	1151011	1185717	1202358	1213147	1171535	1131609	1122449	1108926	1048129	985167
Treated	842114	945205	1002426	975264	1003608	984191	1013789	980784	1011723	951405	885396	902394	Treated	1035890	1140777	1168586	1198851	1188199	1168828	1155362	1119554	1085106	1017325	916468	985128
Untreated	831667	956043	981914	963074	936372	957520	1004351	925919	964421	967223	966345	917844	Untreated	990633	1150004	1180233	1152740	1155198	1160970	1146853	1157346	1103550	1116484	1086364	1013292
Treated	846639	958434	998459	991269	996749	973756	992743	977342	973713	937495	918623	934167	Treated	995603	1126620	1170443	1148313	1162879	1144426	1114882	1106539	1072340	1012385	950094	1016371
Untreated	845507	960946	987012	980927	953700	960439	992834	945683	970832	1009156	997958	944412	Untreated	957373	1077771	1154941	1156384	1119095	1109815	1141534	1122533	1099683	1096518	1116435	983771
Treated	805984	913722	968244	977474	967969	953805	953000	926073	957603	948738	880813	964162	Treated	926944	1010815	1024765	1040521	1040170	1040725	1010847	998638	1043369	1001776	913674	942833
					Ratio Treated/Untreated													Ratio Treated/Untreated
					XAV939													JNJ-BJ
		0	0.0390625	0.078125	0.15625	0.3125	0.625	1.25	2.5	5	10			TNKSi (mM)	0	0.0390625	0.078125	0.15625	0.3125	0.625	1.25	2.5	5	10
		1.05501	1.05091	1.04046	1.09729	1.15793	1.11363	1.07838	1.05184	1.07081	0.972445				1.01886	1.05344	1.03518	1.03476	1.02637	1.02622	1.02695	1.00701	0.94925	0.875418
		0.990561	1.02961	1.02666	1.06705	1.03288	1.04563	0.997056	1.05416	0.99101	0.957639				0.997526	1.01527	1.01108	0.988224	0.963468	0.986195	0.989347	0.966731	0.917397	0.874385
		1.0025	1.01685	1.02928	1.06448	1.01696	0.988442	1.05554	1.00963	0.969265	0.950616				0.979666	0.991705	0.99616	1.00665	0.98575	0.972123	0.9561	0.971719	0.906762	0.874563
		0.950857	0.980985	0.99648	1.01496	0.993093	0.959878	0.979264	0.986374	0.94013	0.882615				0.937875	0.887288	0.899806	0.929474	0.937746	0.885516	0.889629	0.948791	0.913597	0.818385
						FINAL													FINAL
	TNKSi (mM)	0	0.0390625	0.078125	0.15625	0.3125	0.625	1.25	2.5	5	10			TNKSi (mM)	0	0.0390625	0.078125	0.15625	0.3125	0.625	1.25	2.5	5	10
Average	XAV939	0.999732	1.01959	1.02322	1.06095	1.05021	1.0269	1.02756	1.0255	0.992805	0.940829		Average	JNJ-BJ	0.983481	0.986925	0.985555	0.989777	0.978332	0.967513	0.965507	0.973562	0.921752	0.860688
Stdev	XAV939	0.0429586	0.0293208	0.0188023	0.0340839	0.0736486	0.0679325	0.0470052	0.0331549	0.0560283	0.0398613		Stdev	JNJ-BJ	0.0343667	0.0711282	0.0593836	0.0445239	0.0375518	0.0592728	0.0582806	0.0243744	0.0188533	0.0282053
									0	0.0390625	0.078125	0.15625	0.3125	0.625	1.25	2.5	5	10
								XAV939	0.999732	1.01959	1.02322	1.06095	1.05021	1.0269	1.02756	1.0255	0.992805	0.940829
								JNJ-BJ	0.983481	0.986925	0.985555	0.989777	0.978332	0.967513	0.965507	0.973562	0.921752	0.860688
								stdev XAV	0.0429586	0.0293208	0.0188023	0.0340839	0.0736486	0.0679325	0.0470052	0.0331549	0.0560283	0.0398613
								stdev JNJ	0.0343667	0.0711282	0.0593836	0.0445239	0.0375518	0.0592728	0.0582806	0.0243744	0.0188533	0.0282053

## Sheet: Additional File 5_Fig.S1 H460
		0			0.0390625			0.078125			0.15625			0.3125			0.625			1.25			2.5			5			10
	0.9	1	1.1	1.9	2	2.1	2.9	3	3.1	3.9	4	4.1	4.9	5	5.1	5.9	6	6.1	6.9	7	7.1	7.9	8	8.1	8.9	9	9.1	9.9	10	10.1
XAV939 Average 1		1.01949			1.02044			1.00495			1.03267			1.0425			1.06371			1.03228			1.03862			1.02537			1.01857
XAV939 Average 2		0.999732			1.01959			1.02322			1.06095			1.05021			1.0269			1.02756			1.0255			0.992805			0.940829
XAV939	1.00961	1.00961	1.00961	1.02002	1.02002	1.02002	1.01408	1.01408	1.01408	1.04681	1.04681	1.04681	1.04636	1.04636	1.04636	1.0453	1.0453	1.0453	1.02992	1.02992	1.02992	1.03206	1.03206	1.03206	1.00909	1.00909	1.00909	0.979699	0.979699	0.979699
JNJ-BJ Average 1		1.02018			1.02577			1.01424			1.03383			1.03254			1.0479			1.01023			1.02962			1.01726			1.0076
JNJ-BJ Average 2		0.983481			0.986925			0.985555			0.989777			0.978332			0.967513			0.965507			0.973562			0.921752			0.860688
JNJ-BJ	1.00183	1.00183	1.00183	1.00635	1.00635	1.00635	0.999897	0.999897	0.999897	1.0118	1.0118	1.0118	1.00544	1.00544	1.00544	1.0077	1.0077	1.0077	0.98787	0.98787	0.98787	1.00159	1.00159	1.00159	0.969503	0.969503	0.969503	0.934145	0.934145	0.934145
Range XAV939		0.00987729			0.000427962			0.00913482			0.0141385			0.00385738			0.0184072			0.00235981			0.00655696			0.0162819			0.0388698
Range JNJ-BJ		0.0183499			0.0194251			0.014342			0.0220276			0.0271034			0.0401912			0.0223625			0.0280315			0.0477519			0.0734574
				0	0.0390625	0.078125	0.15625	0.3125	0.625	1.25	2.5	5	10			0	0.0390625	0.078125	0.15625	0.3125	0.625	1.25	2.5	5	10
		1st	XAV939	1.01949	1.02044	1.00495	1.03267	1.0425	1.06371	1.03228	1.03862	1.02537	1.01857		JNJ-BJ	1.02018	1.02577	1.01424	1.03383	1.03254	1.0479	1.01023	1.02962	1.01726	1.0076
		2nd	XAV939	0.999732	1.01959	1.02322	1.06095	1.05021	1.0269	1.02756	1.0255	0.992805	0.940829		JNJ-BJ	0.983481	0.986925	0.985555	0.989777	0.978332	0.967513	0.965507	0.973562	0.921752	0.860688
																		XAV939								JNJ-BJ

## Sheet: H322
					RAW DATA													RAW DATA
					XAV939													JNJ-BJ
TNKSi (mM)		0	0.0390625	0.078125	0.15625	0.3125	0.625	1.25	2.5	5	10		TNKSi (mM)		0	0.0390625	0.078125	0.15625	0.3125	0.625	1.25	2.5	5	10
Untreated	649772	755704	725464	722404	700120	685197	701262	713719	694751	693385	667524	690813	Untreated	630404	672707	699979	657200	781505	806696	784180	815755	778665	740878	777492	725059
Treated	660894	791243	746040	662545	676863	698654	684182	634160	605384	582549	630074	706130	Treated	691124	661061	711959	696148	696613	731769	693830	704376	607316	619810	550756	642968
Untreated	699977	745945	740924	721565	744283	779308	746373	732039	696007	758018	753226	752156	Untreated	708122	668601	684939	741976	727778	703983	743469	790645	757883	729688	733093	696765
Treated	679579	764962	733605	748956	701900	701963	618901	650023	630587	591053	616029	684164	Treated	628305	716413	714630	766381	800971	741370	734195	749580	694261	682801	588915	630028
Untreated	702102	746508	755329	717901	749613	715520	747338	686141	682388	626677	691091	712708	Untreated	666087	672407	698053	706460	746266	702049	728264	780937	630497	723550	625904	654494
Treated	730778	742059	701703	746993	673427	692304	704984	728634	687422	640156	652326	762741	Treated	590154	612490	645496	652821	688101	631849	606727	610359	647642	586539	418429	565552
Untreated	731122	718548	725963	750902	737936	784833	736598	758993	758310	767115	740721	781223	Untreated	690574	718566	696553	671178	771690	769775	659855	753403	717966	743753	671060	704432
Treated	680348	685640	714471	711061	759058	694013	669487	579868	620774	645088	621626	725466	Treated	613119	630503	763038	655106	685008	682422	684037	737880	705695	696180	575935	736552
					Ratio Treated/Untreated													Ratio Treated/Untreated
					XAV939													JNJ-BJ
	TNKSi (mM)	0	0.0390625	0.078125	0.15625	0.3125	0.625	1.25	2.5	5	10			TNKSi (mM)	0	0.0390625	0.078125	0.15625	0.3125	0.625	1.25	2.5	5	10
		1.04703	1.02836	0.917139	0.966781	1.01964	0.975644	0.888529	0.871368	0.840152	0.943897				0.982688	1.01711	1.05926	0.891374	0.907119	0.884784	0.863465	0.779945	0.836588	0.708375
		1.02549	0.990122	1.03796	0.943055	0.900752	0.829211	0.887962	0.906007	0.779735	0.817854				1.07151	1.04335	1.03289	1.10057	1.05311	0.987526	0.948061	0.916053	0.935744	0.803329
		0.99404	0.929003	1.04052	0.898366	0.967554	0.943327	1.06193	1.00738	1.02151	0.943908				0.910892	0.924709	0.924074	0.922059	0.900007	0.833114	0.781573	1.02719	0.810641	0.668519
		0.954202	0.98417	0.946942	1.02862	0.884281	0.908891	0.763997	0.818628	0.840927	0.839217				0.877446	1.09545	0.976054	0.887673	0.886521	1.03665	0.979396	0.982909	0.936037	0.858247
						FINAL								TNKSi (mM)					FINAL
	TNKSi (mM)	0	0.0390625	0.078125	0.15625	0.3125	0.625	1.25	2.5	5	10				0	0.0390625	0.078125	0.15625	0.3125	0.625	1.25	2.5	5	10
Average	XAV939	1.00519	0.982914	0.985641	0.959206	0.943057	0.914268	0.900605	0.900845	0.870581	0.886219		Average	JNJ-BJ	0.960634	1.02016	0.998071	0.950419	0.936689	0.935518	0.893124	0.926525	0.879752	0.759618
Stdev	XAV939	0.0403597	0.0409287	0.063086	0.0542784	0.0624749	0.0629152	0.122466	0.079591	0.104622	0.0671755		Stdev	JNJ-BJ	0.0859738	0.0714754	0.0603252	0.101281	0.0780814	0.0930815	0.08904	0.107871	0.0656823	0.0867238
									0	0.0390625	0.078125	0.15625	0.3125	0.625	1.25	2.5	5	10
								XAV939	1.00519	0.982914	0.985641	0.959206	0.943057	0.914268	0.900605	0.900845	0.870581	0.886219
								JNJ-BJ	0.960634	1.02016	0.998071	0.950419	0.936689	0.935518	0.893124	0.926525	0.879752	0.759618
								stdev XAV	0.0403597	0.0409287	0.063086	0.0542784	0.0624749	0.0629152	0.122466	0.079591	0.104622	0.0671755
								stdev JNJ	0.0859738	0.0714754	0.0603252	0.101281	0.0780814	0.0930815	0.08904	0.107871	0.0656823	0.0867238

## Sheet: H322 (2)
					RAW DATA													RAW DATA
					XAV939													JNJ-BJ
TNKSi (mM)		0	0.0390625	0.078125	0.15625	0.3125	0.625	1.25	2.5	5	10		TNKSi (mM)		0	0.0390625	0.078125	0.15625	0.3125	0.625	1.25	2.5	5	10
Untreated	486620	570947	612570	590937	576165	582017	580134	581891	585814	569505	606199	525660	Untreated	549815	630971	679739	699349	627175	636358	588922	643440	642692	659709	616645	573039
Treated	477883	585989	572474	566787	548034	563067	531264	537604	572797	518177	556985	540215	Treated	554540	573873	614557	596669	599143	635540	612432	624500	621559	554263	488848	549761
Untreated	515800	585085	565676	593347	581722	592068	595826	552234	563547	574425	585091	521586	Untreated	517326	572242	612328	613780	629899	640028	628092	595845	583425	565225	562842	568548
Treated	482737	575397	552239	545326	536443	526680	532599	550423	522397	518060	525563	487457	Treated	515738	623901	620346	607863	616807	601444	607715	584864	578689	551514	487678	557239
Untreated	493459	566187	534494	572957	547202	536340	537792	546565	531565	577841	542516	508374	Untreated	555932	631869	602571	616838	628801	640211	689259	634562	631243	613918	581237	564394
Treated	521983	569458	544992	517395	543834	537274	529105	523768	571373	531008	519465	548864	Treated	539301	560345	585396	581722	620706	582574	607641	594957	557111	558003	526370	519959
Untreated	486237	550278	543532	537566	537880	564129	548604	535913	558563	563939	563164	532961	Untreated	531958	612235	612754	642507	612191	625556	635277	654588	593372	625310	573228	553537
Treated	457846	515928	533198	517276	511790	506304	510215	479664	485949	472870	463576	479318	Treated	455979	597707	618654	606987	683190	666236	616218	575793	631454	625072	654161	706090
					Ratio Treated/Untreated													Ratio Treated/Untreated
					XAV939													JNJ-BJ
	TNKSi (mM)	0	0.0390625	0.078125	0.15625	0.3125	0.625	1.25	2.5	5	10			TNKSi (mM)	0	0.0390625	0.078125	0.15625	0.3125	0.625	1.25	2.5	5	10
		1.02635	0.934545	0.959133	0.951175	0.967441	0.915761	0.923891	0.97778	0.909873	0.918815				0.909508	0.904107	0.853178	0.955304	0.998715	1.03992	0.970564	0.967118	0.840163	0.792754
		0.983442	0.976246	0.919068	0.922164	0.88956	0.893883	0.996721	0.92698	0.901876	0.898259				1.09027	1.01309	0.99036	0.979216	0.939715	0.967557	0.981571	0.991882	0.975742	0.866456
		1.00578	1.01964	0.903026	0.993845	1.00174	0.983847	0.95829	1.07489	0.918952	0.957511				0.886806	0.971497	0.943071	0.987126	0.909972	0.881586	0.937587	0.882562	0.908921	0.905603
		0.937577	0.980987	0.962256	0.951495	0.897497	0.930024	0.895041	0.869999	0.838513	0.823163				0.976271	1.00963	0.944717	1.11598	1.06503	0.969999	0.879627	1.06418	0.999619	1.14119
						FINAL								TNKSi (mM)					FINAL
	TNKSi (mM)	0	0.0390625	0.078125	0.15625	0.3125	0.625	1.25	2.5	5	10				0	0.0390625	0.078125	0.15625	0.3125	0.625	1.25	2.5	5	10
Average	XAV939	0.988285	0.977855	0.93587	0.95467	0.93906	0.930879	0.943486	0.962412	0.892303	0.899437		Average	JNJ-BJ	0.965715	0.974582	0.932831	1.00941	0.978358	0.964766	0.942337	0.976435	0.931111	0.9265
Stdev	XAV939	0.038076	0.0348055	0.0294303	0.0295163	0.0545044	0.0383126	0.0439089	0.0869535	0.0365326	0.0564717		Stdev	JNJ-BJ	0.0913099	0.0506217	0.0574466	0.072323	0.0685478	0.0648133	0.0457939	0.0749146	0.0717619	0.150578
									0	0.0390625	0.078125	0.15625	0.3125	0.625	1.25	2.5	5	10
								XAV939	0.988285	0.977855	0.93587	0.95467	0.93906	0.930879	0.943486	0.962412	0.892303	0.899437
								JNJ-BJ	0.965715	0.974582	0.932831	1.00941	0.978358	0.964766	0.942337	0.976435	0.931111	0.9265
								stdev XAV	0.038076	0.0348055	0.0294303	0.0295163	0.0545044	0.0383126	0.0439089	0.0869535	0.0365326	0.0564717
								stdev JNJ	0.0913099	0.0506217	0.0574466	0.072323	0.0685478	0.0648133	0.0457939	0.0749146	0.0717619	0.150578

## Sheet: Additional File 5_Fig.S1 H322
		0			0.0390625			0.078125			0.15625			0.3125			0.625			1.25			2.5			5			10
	0.9	1	1.1	1.9	2	2.1	2.9	3	3.1	3.9	4	4.1	4.9	5	5.1	5.9	6	6.1	6.9	7	7.1	7.9	8	8.1	8.9	9	9.1	9.9	10	10.1
XAV939 Average 1		1.00519			0.982914			0.985641			0.959206			0.943057			0.914268			0.900605			0.900845			0.870581			0.886219
XAV939 Average 2		0.988285			0.977855			0.93587			0.95467			0.93906			0.930879			0.943486			0.962412			0.892303			0.899437
XAV939	0.996738	0.996738	0.996738	0.980385	0.980385	0.980385	0.960756	0.960756	0.960756	0.956938	0.956938	0.956938	0.941058	0.941058	0.941058	0.922574	0.922574	0.922574	0.922045	0.922045	0.922045	0.931628	0.931628	0.931628	0.881442	0.881442	0.881442	0.892828	0.892828	0.892828
JNJ-BJ Average 1		0.960634			1.02016			0.998071			0.950419			0.936689			0.935518			0.893124			0.926525			0.879752			0.759618
JNJ-BJ Average 2		0.965715			0.974582			0.932831			1.00941			0.978358			0.964766			0.942337			0.976435			0.931111			0.9265
JNJ-BJ	0.963174	0.963174	0.963174	0.997369	0.997369	0.997369	0.965451	0.965451	0.965451	0.979912	0.979912	0.979912	0.957523	0.957523	0.957523	0.950142	0.950142	0.950142	0.91773	0.91773	0.91773	0.95148	0.95148	0.95148	0.905432	0.905432	0.905432	0.843059	0.843059	0.843059
Range XAV939		0.00845277			0.0025298			0.0248855			0.00226836			0.00199838			0.00830533			0.0214406			0.0307833			0.0108612			0.00660901
Range JNJ-BJ		0.00254029			0.0227867			0.0326198			0.0294933			0.0208346			0.0146239			0.0246067			0.0249552			0.0256795			0.0834414
				0	0.0390625	0.078125	0.15625	0.3125	0.625	1.25	2.5	5	10			0	0.0390625	0.078125	0.15625	0.3125	0.625	1.25	2.5	5	10
		1st	XAV939	1.00519	0.982914	0.985641	0.959206	0.943057	0.914268	0.900605	0.900845	0.870581	0.886219		JNJ-BJ	0.960634	1.02016	0.998071	0.950419	0.936689	0.935518	0.893124	0.926525	0.879752	0.759618
		2nd	XAV939	0.988285	0.977855	0.93587	0.95467	0.93906	0.930879	0.943486	0.962412	0.892303	0.899437		JNJ-BJ	0.965715	0.974582	0.932831	1.00941	0.978358	0.964766	0.942337	0.976435	0.931111	0.9265
																		XAV939								JNJ-BJ

## Sheet: A549
					RAW DATA													RAW DATA
					XAV939													JNJ-BJ
TNKSi (mM)		0	0.0390625	0.078125	0.15625	0.3125	0.625	1.25	2.5	5	10		TNKSi (mM)		0	0.0390625	0.078125	0.15625	0.3125	0.625	1.25	2.5	5	10
Untreated	1.03464e+06	1215421	1189601	1236426	1244562	1283719	1264930	1301172	1275387	1251932	1300230	1242483	Untreated	1187972	1275821	1237510	1276260	1295576	1257701	1255567	1251429	1212802	1258096	1290775	1299343
Treated	1216421	1154858	1231537	1210609	1196339	1186230	1145491	1073426	1.03034e+06	1.02598e+06	1009639	1287464	Treated	1239198	1284742	1181662	1228878	1196590	1220440	1230182	1221434	1134523	1096116	1065348	1264907
Untreated	1189778	1190828	1239948	1236775	1256077	1314766	1334973	1271093	1245287	1281219	1276663	1372758	Untreated	1227060	1250514	1294089	1266037	1294474	1280763	1225851	1253250	1242697	1227566	1260917	1293970
Treated	1213399	1248817	1226803	1244374	1252490	1249005	1202905	1123188	1138267	1077352	1025568	1346993	Treated	1224066	1266536	1285412	1299719	1283840	1256897	1221685	1227358	1165565	1110128	1020110	1332900
Untreated	1289543	1233205	1305263	1303530	1320531	1334639	1336214	1305988	1313832	1307627	1300623	1402591	Untreated	1180072	1213415	1273473	1255344	1328052	1352669	1299772	1230682	1315775	1331858	1320837	1343750
Treated	1309512	1329483	1238113	1344794	1319810	1276442	1258072	1177489	1102744	1139200	1157953	1478317	Treated	1321399	1388953	1322785	1336631	1331781	1389580	1384330	1288666	1232276	1173390	1088627	1435351
Untreated	1374895	1384378	1371659	1368690	1349186	1456059	1453955	1452657	1437005	1495649	1512999	1578232	Untreated	1378119	1411459	1389448	1383295	1342211	1434215	1370031	1363806	1327943	1365157	1366401	1460875
Treated	1357952	1371054	1369931	1445713	1445666	1468193	1416946	1335926	1246035	1189253	1045193	1532359	Treated	1296853	1372277	1342819	1359239	1394041	1344946	1340446	1353236	1347025	1189334	1178696	1461725
					Ratio Treated/Untreated													Ratio Treated/Untreated
					XAV939													JNJ-BJ
	TNKSi (mM)	0	0.0390625	0.078125	0.15625	0.3125	0.625	1.25	2.5	5	10			TNKSi (mM)	0	0.0390625	0.078125	0.15625	0.3125	0.625	1.25	2.5	5	10
		0.950171	1.03525	0.97912	0.961253	0.924057	0.905577	0.824969	0.807863	0.819517	0.776508				1.00699	0.954871	0.962874	0.923597	0.970374	0.979782	0.976031	0.935456	0.87125	0.825355
		1.0487	0.989399	1.00614	0.997144	0.949983	0.901071	0.88364	0.91406	0.84088	0.803319				1.01281	0.993295	1.0266	0.991785	0.981366	0.996602	0.97934	0.937932	0.904333	0.809022
		1.07807	0.948554	1.03166	0.999454	0.956395	0.94152	0.901608	0.839334	0.871196	0.890306				1.14466	1.03872	1.06475	1.00281	1.02729	1.06506	1.04712	0.93654	0.881017	0.824195
		0.990375	0.99874	1.05627	1.07151	1.00833	0.974546	0.919643	0.867106	0.795142	0.690809				0.97224	0.966441	0.98261	1.03862	0.937758	0.978406	0.99225	1.01437	0.871207	0.862628
						FINAL													FINAL
	TNKSi (mM)	0	0.0390625	0.078125	0.15625	0.3125	0.625	1.25	2.5	5	10			TNKSi (mM)	0	0.0390625	0.078125	0.15625	0.3125	0.625	1.25	2.5	5	10
Average	XAV939	1.01683	0.992986	1.0183	1.00734	0.959692	0.930678	0.882465	0.857091	0.831684	0.790236		Average	JNJ-BJ	1.03418	0.988332	1.00921	0.989201	0.979196	1.00496	0.998684	0.956074	0.881952	0.8303
Stdev	XAV939	0.0574723	0.035621	0.033183	0.0462166	0.0353127	0.0343929	0.0410523	0.045035	0.0322964	0.0821776		Stdev	JNJ-BJ	0.0758048	0.0372502	0.0456148	0.0480885	0.0370247	0.0409083	0.033037	0.0388767	0.015618	0.0228004
									0	0.0390625	0.078125	0.15625	0.3125	0.625	1.25	2.5	5	10
								XAV939	1.01683	0.992986	1.0183	1.00734	0.959692	0.930678	0.882465	0.857091	0.831684	0.790236
								JNJ-BJ	1.03418	0.988332	1.00921	0.989201	0.979196	1.00496	0.998684	0.956074	0.881952	0.8303
								stdev XAV	0.0574723	0.035621	0.033183	0.0462166	0.0353127	0.0343929	0.0410523	0.045035	0.0322964	0.0821776
								stdev JNJ	0.0758048	0.0372502	0.0456148	0.0480885	0.0370247	0.0409083	0.033037	0.0388767	0.015618	0.0228004

[truncated: 2 more sheets: A549 (2), Additional File 5_Fig.S1 A549]
