# Supplementary material for: Tankyrase inhibition impairs directional migration and invasion of lung cancer cells by affecting microtubule dynamics and polarity signals
Source: BMC Biol. 2016 Jan 19;14:5. doi: 10.1186/s12915-016-0226-9 (PMC4719581; doi:10.1186/s12915-016-0226-9)
Supplement: Additional file 7: — Raw data for Fig. S2. (XLSX 48 kb) [file 12915_2016_226_MOESM7_ESM.xlsx]

## Sheet: Fig.S2A 
									1st exp	Average Ct	Average Ct		2nd exp	Average Ct	Average Ct
	RAW DATA 1st exp								Genes	Mock	TNKS1/2 shRNA		Genes	Mock	TNKS1/2 shRNA
	Sample Name	Detector Name	Reporter	Task	Ct	Average Ct			TBP	25.3972	25.3091		TBP	23.5552	23.819
	Blank	TBP	FAM	NTC	Undetermined				TNKS1	26.1686	28.2244		TNKS1	24.0885	26.267
	Blank	TBP	FAM	NTC	Undetermined				TNKS2	25.0258	27.3049		TNKS2	23.1679	25.4388
	Blank	TBP	FAM	NTC	Undetermined				UBIQUITIN	19.8639	19.8465		UBIQUITIN	18.2957	18.4303
	Mock	TBP	FAM	Unknown	25.3552	25.3972
	Mock	TBP	FAM	Unknown	25.4334				Average Housekeeper	22.6305	22.5778		Average Housekeeper	20.9254	21.1246
	Mock	TBP	FAM	Unknown	25.4029
	TNKS1/2 shRNA	TBP	FAM	Unknown	25.2912	25.3091			ΔCt	Mock	TNKS1/2 shRNA		ΔCt	Mock	TNKS1/2 shRNA
	TNKS1/2 shRNA	TBP	FAM	Unknown	25.3241				TNKS1	-3.53809	-5.64662		TNKS1	-3.16303	-5.14238
	TNKS1/2 shRNA	TBP	FAM	Unknown	25.312				TNKS2	-2.39522	-4.72712		TNKS2	-2.24247	-4.31413
	Sample Name	Detector Name	Reporter	Task	Ct				ΔΔCt	Mock	TNKS1/2 shRNA		ΔΔCt	Mock	TNKS1/2 shRNA
	Blank	TNKS1	FAM	NTC	Undetermined				TNKS1	0	-2.10853		TNKS1	0	-1.97935
	Blank	TNKS1	FAM	NTC	Undetermined				TNKS2	0	-2.3319		TNKS2	0	-2.07165
	Blank	TNKS1	FAM	NTC	Undetermined
	Mock	TNKS1	FAM	Unknown	26.239	26.1686
	Mock	TNKS1	FAM	Unknown	26.2026
	Mock	TNKS1	FAM	Unknown	26.0644
	TNKS1/2 shRNA	TNKS1	FAM	Unknown	28.1428	28.2244								TNKS			TNKS2
	TNKS1/2 shRNA	TNKS1	FAM	Unknown	28.2797						Scramble			shTNKS1/2			shTNKS1/2
	TNKS1/2 shRNA	TNKS1	FAM	Unknown	28.2509					0.9	1	1.1	0.9	1	1.1	1.9	2	2.1
									Exp 1		0			-2.10853			-2.3319
	Sample Name	Detector Name	Reporter	Task	Ct				Exp 2		0			-1.97935			-2.07165
	Blank	TNKS2	FAM	NTC	Undetermined				Average 1+2	0	0	0	-2.04394	-2.04394	-2.04394	-2.20177	-2.20177	-2.20177
	Blank	TNKS2	FAM	NTC	Undetermined
	Blank	TNKS2	FAM	NTC	Undetermined
	Mock	TNKS2	FAM	Unknown	24.9757	25.0258
	Mock	TNKS2	FAM	Unknown	25.0659
	Mock	TNKS2	FAM	Unknown	25.0357
	TNKS1/2 shRNA	TNKS2	FAM	Unknown	27.3299	27.3049
	TNKS1/2 shRNA	TNKS2	FAM	Unknown	27.3021
	TNKS1/2 shRNA	TNKS2	FAM	Unknown	27.2829
	Sample Name	Detector Name	Reporter	Task	Ct
	Blank	UBIQUITIN	FAM	NTC	Undetermined
	Blank	UBIQUITIN	FAM	NTC	Undetermined
	Blank	UBIQUITIN	FAM	NTC	Undetermined
	Mock	UBIQUITIN	FAM	Unknown	19.8768	19.8639
	Mock	UBIQUITIN	FAM	Unknown	19.849
	Mock	UBIQUITIN	FAM	Unknown	19.8659
	TNKS1/2 shRNA	UBIQUITIN	FAM	Unknown	19.8378	19.8465
	TNKS1/2 shRNA	UBIQUITIN	FAM	Unknown	19.8649
	TNKS1/2 shRNA	UBIQUITIN	FAM	Unknown	19.837
	RAW DATA 2nd exp
	Sample Name	Detector Name	Reporter	Task	Ct	Average Ct
	Blank	TBP	FAM	NTC	Undetermined
	Blank	TBP	FAM	NTC	Undetermined
	Blank	TBP	FAM	NTC	Undetermined
	Mock	TBP	FAM	Unknown	23.5141	23.5552
	Mock	TBP	FAM	Unknown	23.5013
	Mock	TBP	FAM	Unknown	23.6502
	TNKS1/2 shRNA	TBP	FAM	Unknown	23.8468	23.819
	TNKS1/2 shRNA	TBP	FAM	Unknown	23.8382
	TNKS1/2 shRNA	TBP	FAM	Unknown	23.772
	Sample Name	Detector Name	Reporter	Task	Ct
	Blank	TNKS2	FAM	NTC	Undetermined
	Blank	TNKS2	FAM	NTC	Undetermined
	Blank	TNKS2	FAM	NTC	Undetermined
	Mock	TNKS2	FAM	Unknown	23.0752	23.1679
	Mock	TNKS2	FAM	Unknown	23.2207
	Mock	TNKS2	FAM	Unknown	23.2078
	TNKS1/2 shRNA	TNKS2	FAM	Unknown	25.5378	25.4388
	TNKS1/2 shRNA	TNKS2	FAM	Unknown	25.4139
	TNKS1/2 shRNA	TNKS2	FAM	Unknown	25.3646
	Sample Name	Detector Name	Reporter	Task	Ct
	Blank	UBQ	FAM	NTC	Undetermined
	Blank	UBQ	FAM	NTC	Undetermined
	Blank	UBQ	FAM	NTC	Undetermined
	Mock	UBQ	FAM	Unknown	18.3135	18.2957
	Mock	UBQ	FAM	Unknown	18.3399
	Mock	UBQ	FAM	Unknown	18.2336
	TNKS1/2 shRNA	UBQ	FAM	Unknown	18.4745	18.4303
	TNKS1/2 shRNA	UBQ	FAM	Unknown	18.4254
	TNKS1/2 shRNA	UBQ	FAM	Unknown	18.3909
	Sample Name	Detector Name	Reporter	Task	Ct
	Blank	TNKS1	FAM	NTC	Undetermined
	Blank	TNKS1	FAM	NTC	Undetermined
	Blank	TNKS1	FAM	NTC	Undetermined
	Mock	TNKS1	FAM	Unknown	24.0379	24.0885
	Mock	TNKS1	FAM	Unknown	24.1328
	Mock	TNKS1	FAM	Unknown	24.0947
	TNKS1/2 shRNA	TNKS1	FAM	Unknown	26.4297	26.267
	TNKS1/2 shRNA	TNKS1	FAM	Unknown	26.2007
	TNKS1/2 shRNA	TNKS1	FAM	Unknown	26.1707

## Sheet: Fig.S2C
	1st experiment	RAW DATA	FOLD CHANGE			Mock	shTNKS1/2	XAV939
	Mock	30410	1.5576		Average 1	1.69612	0.790297	0.513582		range 1	0.138524	0.1312	0.0343173
	Mock	35819	1.83465		Average 2	1.84387	0.701163	0.454965		range 2	0.135933	0.0994156	0.185898
	shTNKS1/2	12868	0.659098			Mock	shTNKS1/2	XAV939
	shTNKS1/2	17991	0.921497		Average 1+2	1.77	0.74573	0.484273
	XAV939	9357	0.479264		range	0.0738755	0.0445671	0.0293084
	XAV939	10697	0.547899		ttest			0.0519898
	2nd experiment	RAW DATA	FOLD CHANGE
	Mock	34671	1.9798				Mock			shTNKS1/2			XAV939
	Mock	29910	1.70794			0.9	1	1.1	1.9	2	2.1	2.9	3	3.1
	shTNKS1/2	14020	0.800579		Average 1		1.69612			0.790297			0.513582
	shTNKS1/2	10538	0.601747		Average 2		1.84387			0.701163			0.454965
	XAV939	11223	0.640863		Average 1+2	1.77	1.77	1.77	0.74573	0.74573	0.74573	0.484273	0.484273	0.484273
	XAV939	4712	0.269068

## Sheet: Fig.S2D
1st experiment	Day 0	Mock + HGF	shTNKS + HGF			1st experiment	Day 0	Mock + HGF	shTNKS + HGF
RAW DATA	95.1	41	70.9			Fold change (with respect to average migration)	1.74431	0.752018	1.30044
Cell free area (%)		36.4	73.1			Cell free area (%)		0.667645	1.34079		FINAL GRAPH		Day 0			Mock + HGF			shTNKS + HGF
		51.2				(TIP WOUND)		0.939105				0.9	1	1.1	0.9	1	1.1	1.9	2	2.1
average	95.1	42.8667	72			average	1.74431	0.786256	1.32062		Average 1st exp		1.74431			0.786256			1.32062
range		2.3	1.1			range		0.0421864	0.0201761		Average 2nd exp		1.81873			0.632427			1.36757
											Average 1+2 exp	1.78152	1.78152	1.78152	0.709341	0.709341	0.709341	1.34409	1.34409	1.34409
2nd experiment	Day 0	Mock + HGF	shTNKS + HGF			2nd experiment	Day 0	Mock + HGF	shTNKS + HGF
RAW DATA	90.3	30.9	65.5			Fold change (with respect to average migration)	1.81873	0.622356	1.31923
Cell free area (%)		31.7	67.4			Cell free area (%)		0.638469	1.3575
		31.6	70.8			(IBIDI WOUND)		0.636455	1.42598
average	90.3	31.4	67.9			average	1.81873	0.632427	1.36757
range		0.4	0.95			range		0.00805639	0.0191339
