# Supplementary material for: Tankyrase inhibition impairs directional migration and invasion of lung cancer cells by affecting microtubule dynamics and polarity signals
Source: BMC Biol. 2016 Jan 19;14:5. doi: 10.1186/s12915-016-0226-9 (PMC4719581; doi:10.1186/s12915-016-0226-9)
Supplement: Additional file 9: — Raw data for Fig. S3. (XLSX 161 kb) [file 12915_2016_226_MOESM9_ESM.xlsx]

## Sheet: Formatting Parameters
D	Orientation (Diagonal or Horizontal) for storage of run data
X	This symbol will appear in wells that are not measured
2	Number of blank rows to leave between run datasets
1	If nonzero, will automatically resize columns to fit recorded values
3	Revision of this database (users please IGNORE this value)
50	Temporary storage (users please IGNORE this value)
	Temporary storage (users please IGNORE this value)
	Temporary storage (users please IGNORE this value)

## Sheet: Sheet1
0	PreInjectionMeasurement1DwellTime
0	PreInjection1Delay
1	ChoiceOfSingleInjector
170	DurationOfReagent1Injection
50	VolumeOfReagent1Injection
6	SensorsMakingPostInjection1Measurement
2000	PostInjection1Measurement1Delay
10000	PostInjection1Measurement1DwellTime
0	PostInjection1Measurement1ModeOfReporting
0	PostInjection1Measurement2DwellTime
0	VolumeOfReagent2Injection

## Sheet: Sheet2
0	IncubationDelay
1	NumberOfRuns
0	DelayBetweenRuns

## Sheet: Fig.S3A first exp 
1st experiment
		FOP	FOP	FOP	FOP	FOP	FOP	TOP	TOP	TOP	TOP	TOP	TOP
		DMSO	XAV939	JNJ-BJ	DMSO + WNT3A	XAV939 + WNT3A	JNJ-BJ + WNT3A	DMSO	XAV939	JNJ-BJ	DMSO + WNT3A	XAV939 + WNT3A	JNJ-BJ + WNT3A
	RAW DATA	25096	10979	17288	14795	14884	13803	233772	223759	74590	512049	371031	314538
		29048	11700	12538	20158	15967	8117	232317	111688	192387	530457	336187	259716
		30675	24880	10230	29877	11625	10461	204054	192194	121879	410585	439957	327237
			DMSO	XAV939	JNJ-BJ	DMSO+WNT3A	XAV939+WNT3A	JNJ-BJ+WNT3A
	TOP/averageFOP		8.26838	14.1146	5.58643	23.695	26.2052	29.141
			8.21692	7.04523	14.4089	24.5468	23.7443	24.0619
			7.21727	12.1235	9.12815	18.9998	31.0733	30.3175
	TTEST	DMSO vs TNKSi		0.266896	0.554854		0.174629	0.104107
			DMSO	XAV939	JNJ-BJ	DMSO+WNT3A	XAV939+WNT3A	JNJ-BJ+WNT3A
	average		7.90086	11.0945	9.70781	22.4139	27.0076	27.8401
	SEM		0.342115	2.10462	2.56325	1.72467	2.15342	1.9194

## Sheet: Fig.S3A second exp
2nd experiment
		FOP	FOP	FOP	FOP	FOP	FOP	TOP	TOP	TOP	TOP	TOP	TOP
		DMSO	XAV939	JNJ-BJ	DMSO + WNT3A	XAV939 + WNT3A	JNJ-BJ + WNT3A	DMSO	XAV939	JNJ-BJ	DMSO + WNT3A	XAV939 + WNT3A	JNJ-BJ + WNT3A
	RAW DATA	3204	3362	2740	3614	2657	3184	9271	5062	9738	53324	58438	42520
		5338	5544	4688	3870	4562	4459	12957	8888	17437	40712	47634	34717
		3308	6927	5608	3112	4160	3186	12254	11146	9815	45583	46390	35739
		2850	3043	3990	3088	2942	3517	4325	9345	6148	42375	45807	47160
			DMSO	XAV939	JNJ-BJ	DMSO+WNT3A	XAV939+WNT3A	JNJ-BJ+WNT3A
	TOP/averageFOP		2.52272	1.07268	2.2878	15.5873	16.3223	11.8556
			3.52571	1.88345	4.09656	11.9006	13.3047	9.67991
			3.33442	2.36194	2.30589	13.3245	12.9572	9.96487
			1.17687	1.98029	1.44438	12.3867	12.7944	13.1493
	TTEST	DMSO vs TNKSi		0.238199	0.895097		0.657081	0.114403
			DMSO	XAV939	JNJ-BJ	DMSO+WNT3A	XAV939+WNT3A	JNJ-BJ+WNT3A
	average		2.63993	1.82459	2.53365	13.2998	13.8446	11.1624
	SEM		0.533949	0.27108	0.558384	0.817745	0.832724	0.81956

## Sheet: Fig.S3A average (paper)
				DMSO	XAV939	JNJ-BJ	DMSO+WNT3A	XAV939+WNT3A	JNJ-BJ+WNT3A				DMSO			XAV939			JNJ-BJ			DMSO+WNT3A			XAV939+WNT3A			JNJ-BJ+WNT3A
			Average 1	7.90086	11.0945	9.70781	22.4139	27.0076	27.8401			0.9	1	1.1	1.9	2	2.1	2.9	3	3.1	3.9	4	4.1	4.9	5	5.1	5.9	6	6.1
			Average 2	2.63993	1.82459	2.53365	13.2998	13.8446	11.1624		Average 1		7.90086			11.0945			9.70781			22.4139			27.0076			27.8401
											Average 2		2.63993			1.82459			2.53365			13.2998			13.8446			11.1624
			Average 1+2	5.2704	6.45952	6.12073	17.8568	20.4261	19.5013
			SEM	2.63046	4.63493	3.58708	4.55705	6.58149	8.33885		Average 1+2	5.2704	5.2704	5.2704	6.45952	6.45952	6.45952	6.12073	6.12073	6.12073	17.8568	17.8568	17.8568	20.4261	20.4261	20.4261	19.5013	19.5013	19.5013
											SEM

## Sheet: Fig.S3B first exp (ND > 40) 
AQ Results									THRESHOLD CYCLES
BARBARA L. 3-05-12
									H322	H322+Wnt3a	H322 Wnt3a+XAV939	H322 Wnt3a+JNJ-BJ	H460	H460 Wnt3a	H460 Wnt3a+XAV939	H460 Wnt3a+JNJ-BJ	A549	A549 Wnt3a	A549 Wnt3a+XAV939	A549 Wnt3a+JNJ-BJ	HCC827	HCC827 Wnt3a	HCC827 Wnt3a+XAV939	HCC827 Wnt3a+JNJ-BJ
Absolute Quantification								AXIN2	30.6375	26.1017	27.1753	27.5206	30.1752	25.5153	25.7938	26.3785	26.5992	22.1748	23.0935	22.3208	35.4434	31.2572	31.2008	32.6666	AXIN2
2012-05-03 12:53:57								LGR5	38.5092	38.892	38.2521	38.2393	34.6208	29.5116	29.8231	29.573	39.6813	31.9678	33.814	31.0405	40	40	40	38.5334	LGR5
								MYC	22.5227	21.9123	22.1941	22.8121	20.2976	19.3792	19.1702	19.7475	21.7055	21.5715	21.8466	21.4801	21.13	20.9703	21.6803	21.3263	Myc
RAW DATA								HOXB9	33.1354	32.5572	33.2791	32.9453	26.0832	25.7341	25.8981	25.4783	25.8597	25.9388	26.3061	26.1266	27.0083	26.8184	28.3631	27.7412	HOXB9
								LEF1	25.6425	25.2106	24.2316	24.6971	34.339	32.9891	32.2274	32.4338	35.2105	31.2122	33.5971	31.8942	39.1181	40	40	40	LEF1
								TBP	25.3326	25.209	25.3334	25.3415	25.1432	25.2116	25.2925	25.6199	25.5401	25.3764	25.7001	25.5793	25.5254	25.489	26.0457	25.7578	TBP
								UBQ	19.4584	19.5578	19.3873	19.6459	19.9451	20.2491	20.1303	20.3102	20.3593	20.5056	20.5082	20.5107	20.158	20.1294	20.6776	20.5286	UBQ
Sample Name	Detector Name	Reporter	Task	Ct
BLANK	AXIN2	FAM	NTC	Undetermined	ND		Average housekeeper		22.3955	22.3834	22.3603	22.4937	22.5442	22.7304	22.7114	22.965	22.9497	22.941	23.1042	23.045	22.8417	22.8092	23.3617	23.1432
BLANK	AXIN2	FAM	NTC	Undetermined
BLANK	AXIN2	FAM	NTC	Undetermined					H322	H322+Wnt3a	H322 Wnt3a+XAV939	H322 Wnt3a+JNJ-BJ	H460	H460 Wnt3a	H460 Wnt3a+XAV939	H460 Wnt3a+JNJ-BJ	A549	A549 Wnt3a	A549 Wnt3a+XAV939	A549 Wnt3a+JNJ-BJ	HCC827	HCC827 Wnt3a	HCC827 Wnt3a+XAV939	HCC827 Wnt3a+JNJ-BJ
H322	AXIN2	FAM	UnknoWnt3an	30.6816	30.6375		ΔCt	AXIN2	-8.24198	-3.7183	-4.81492	-5.02688	-7.63098	-2.78495	-3.08244	-3.41351	-3.64947	0.766143	0.0107352	0.724183	-12.6017	-8.44796	-7.83913	-9.52338	AXIN2
H322	AXIN2	FAM	UnknoWnt3an	30.6343				LGR5	-16.1137	-16.5086	-15.8918	-15.7456	-12.0767	-6.78125	-7.11171	-6.60795	-16.7317	-9.02683	-10.7098	-7.99551	-17.1583	-17.1908	-16.6383	-15.3902	LGR5
H322	AXIN2	FAM	UnknoWnt3an	30.5966				MYC	-0.127158	0.471074	0.166208	-0.318413	2.24653	3.35113	3.54116	3.21755	1.24419	1.36952	1.2576	1.56492	1.71172	1.83892	1.68142	1.81687	Myc
H322 Wnt3a	AXIN2	FAM	UnknoWnt3an	26.129	26.1017			HOXB9	-10.7398	-10.1738	-10.9188	-10.4515	-3.53905	-3.0037	-3.18668	-2.5133	-2.91004	-2.99777	-3.20193	-3.08159	-4.16656	-4.00914	-5.00141	-4.59795	HOXB9
H322 Wnt3a	AXIN2	FAM	UnknoWnt3an	26.0636				LEF1	-3.24694	-2.82719	-1.87129	-2.20332	-11.7948	-10.2588	-9.51602	-9.46876	-12.2609	-8.27125	-10.4929	-8.84922	-16.2764	-17.1908	-16.6383	-16.8568	LEF1
H322 Wnt3a	AXIN2	FAM	UnknoWnt3an	26.1125
H322 Wnt3a+XAV939	AXIN2	FAM	UnknoWnt3an	27.2609	27.1753				H322	H322+Wnt3a	H322 Wnt3a+XAV939	H322 Wnt3a+JNJ-BJ	H460	H460 Wnt3a	H460 Wnt3a+XAV939	H460 Wnt3a+JNJ-BJ	A549	A549 Wnt3a	A549 Wnt3a+XAV939	A549 Wnt3a+JNJ-BJ	HCC827	HCC827 Wnt3a	HCC827 Wnt3a+XAV939	HCC827 Wnt3a+JNJ-BJ
H322 Wnt3a+XAV939	AXIN2	FAM	UnknoWnt3an	27.22			ΔΔCt	AXIN2	0	4.52369	3.42706	3.21511	0	4.84603	4.54854	4.21747	0	4.41561	3.6602	4.37365	0	4.15373	4.76256	3.07831	AXIN2
H322 Wnt3a+XAV939	AXIN2	FAM	UnknoWnt3an	27.0449				LGR5	0	-0.394923	0.221875	0.368046	0	5.29542	4.96496	5.46872	0	7.70483	6.02184	8.73614	0	0.157421	-0.834854	-0.431395	LGR5
H322 Wnt3a+JNJ-BJ	AXIN2	FAM	UnknoWnt3an	27.5792	27.5206			MYC	0	0.598232	0.293366	-0.191255	0	1.1046	1.29463	0.971017	0	0.125328	0.0134097	0.320728	0	-0.914321	-0.361885	-0.580345	Myc
H322 Wnt3a+JNJ-BJ	AXIN2	FAM	UnknoWnt3an	27.4777				HOXB9	0	0.566045	-0.178945	0.288305	0	0.535346	0.352367	1.02575	0	-0.0877313	-0.291884	-0.171551	0	-0.0324632	0.519972	1.76808	HOXB9
H322 Wnt3a+JNJ-BJ	AXIN2	FAM	UnknoWnt3an	27.5049				LEF1	0	0.419753	1.37565	1.04362	0	1.53604	2.27877	2.32604	0	3.98961	1.76794	3.41164	0	0.127206	-0.030301	0.105153	LEF1
H460	AXIN2	FAM	UnknoWnt3an	30.368	30.1752
H460	AXIN2	FAM	UnknoWnt3an	30.0609
H460	AXIN2	FAM	UnknoWnt3an	30.0966
H460 Wnt3a	AXIN2	FAM	UnknoWnt3an	25.5143	25.5153
H460 Wnt3a	AXIN2	FAM	UnknoWnt3an	25.5523
H460 Wnt3a	AXIN2	FAM	UnknoWnt3an	25.4794
H460 Wnt3a+XAV939	AXIN2	FAM	UnknoWnt3an	25.8345	25.7938
H460 Wnt3a+XAV939	AXIN2	FAM	UnknoWnt3an	25.8541
H460 Wnt3a+XAV939	AXIN2	FAM	UnknoWnt3an	25.6929
H460 Wnt3a+JNJ-BJ	AXIN2	FAM	UnknoWnt3an	26.4962	26.3785
H460 Wnt3a+JNJ-BJ	AXIN2	FAM	UnknoWnt3an	26.3284
H460 Wnt3a+JNJ-BJ	AXIN2	FAM	UnknoWnt3an	26.3109
A549	AXIN2	FAM	UnknoWnt3an	26.6349	26.5992
A549	AXIN2	FAM	UnknoWnt3an	26.6305
A549	AXIN2	FAM	UnknoWnt3an	26.5321
A549 Wnt3a	AXIN2	FAM	UnknoWnt3an	22.2308	22.1748
A549 Wnt3a	AXIN2	FAM	UnknoWnt3an	22.3357
A549 Wnt3a	AXIN2	FAM	UnknoWnt3an	21.9581
A549 Wnt3a+XAV939	AXIN2	FAM	UnknoWnt3an	23.1042	23.0935
A549 Wnt3a+XAV939	AXIN2	FAM	UnknoWnt3an	23.1882
A549 Wnt3a+XAV939	AXIN2	FAM	UnknoWnt3an	22.988
A549 Wnt3a+JNJ-BJ	AXIN2	FAM	UnknoWnt3an	22.4874	22.3208
A549 Wnt3a+JNJ-BJ	AXIN2	FAM	UnknoWnt3an	22.3198
A549 Wnt3a+JNJ-BJ	AXIN2	FAM	UnknoWnt3an	22.1553
HCC827	AXIN2	FAM	UnknoWnt3an	35.7596	35.4434
HCC827	AXIN2	FAM	UnknoWnt3an	34.7972
HCC827	AXIN2	FAM	UnknoWnt3an	35.7734
HCC827 Wnt3a	AXIN2	FAM	UnknoWnt3an	31.1748	31.2572
HCC827 Wnt3a	AXIN2	FAM	UnknoWnt3an	31.3869
HCC827 Wnt3a	AXIN2	FAM	UnknoWnt3an	31.2099
HCC827 Wnt3a+XAV939	AXIN2	FAM	UnknoWnt3an	31.4742	31.2008
HCC827 Wnt3a+XAV939	AXIN2	FAM	UnknoWnt3an	31.2036
HCC827 Wnt3a+XAV939	AXIN2	FAM	UnknoWnt3an	30.9246
HCC827 Wnt3a+JNJ-BJ	AXIN2	FAM	UnknoWnt3an	32.4326	32.6666
HCC827 Wnt3a+JNJ-BJ	AXIN2	FAM	UnknoWnt3an	32.6175
HCC827 Wnt3a+JNJ-BJ	AXIN2	FAM	UnknoWnt3an	32.9496
	cycles/log decade
Sample Name	Detector Name	Reporter	Task	Ct
BLANK	HOXB9	FAM	NTC	Undetermined	ND
BLANK	HOXB9	FAM	NTC	Undetermined
BLANK	HOXB9	FAM	NTC	Undetermined
H322	HOXB9	FAM	UnknoWnt3an	33.1113	33.1354
H322	HOXB9	FAM	UnknoWnt3an	33.6332
H322	HOXB9	FAM	UnknoWnt3an	32.6616
H322 Wnt3a	HOXB9	FAM	UnknoWnt3an	32.6003	32.5572
H322 Wnt3a	HOXB9	FAM	UnknoWnt3an	32.5005
H322 Wnt3a	HOXB9	FAM	UnknoWnt3an	32.5709
H322 Wnt3a+XAV939	HOXB9	FAM	UnknoWnt3an	33.1546	33.2791
H322 Wnt3a+XAV939	HOXB9	FAM	UnknoWnt3an	32.8173
H322 Wnt3a+XAV939	HOXB9	FAM	UnknoWnt3an	33.8656
H322 Wnt3a+JNJ-BJ	HOXB9	FAM	UnknoWnt3an	32.7797	32.9453
H322 Wnt3a+JNJ-BJ	HOXB9	FAM	UnknoWnt3an	32.911
H322 Wnt3a+JNJ-BJ	HOXB9	FAM	UnknoWnt3an	33.1451
H460	HOXB9	FAM	UnknoWnt3an	26.0673	26.0832
H460	HOXB9	FAM	UnknoWnt3an	26.1982
H460	HOXB9	FAM	UnknoWnt3an	25.9841
H460 Wnt3a	HOXB9	FAM	UnknoWnt3an	25.8372	25.7341
H460 Wnt3a	HOXB9	FAM	UnknoWnt3an	25.6422
H460 Wnt3a	HOXB9	FAM	UnknoWnt3an	25.7228
H460 Wnt3a+XAV939	HOXB9	FAM	UnknoWnt3an	25.866	25.8981
H460 Wnt3a+XAV939	HOXB9	FAM	UnknoWnt3an	25.9809
H460 Wnt3a+XAV939	HOXB9	FAM	UnknoWnt3an	25.8473
H460 Wnt3a+JNJ-BJ	HOXB9	FAM	UnknoWnt3an	25.3816	25.4783
H460 Wnt3a+JNJ-BJ	HOXB9	FAM	UnknoWnt3an	25.5577
H460 Wnt3a+JNJ-BJ	HOXB9	FAM	UnknoWnt3an	25.4956
A549	HOXB9	FAM	UnknoWnt3an	25.8918	25.8597
A549	HOXB9	FAM	UnknoWnt3an	25.9381
A549	HOXB9	FAM	UnknoWnt3an	25.7493
A549 Wnt3a	HOXB9	FAM	UnknoWnt3an	25.9699	25.9388
A549 Wnt3a	HOXB9	FAM	UnknoWnt3an	26.0729
A549 Wnt3a	HOXB9	FAM	UnknoWnt3an	25.7735
A549 Wnt3a+XAV939	HOXB9	FAM	UnknoWnt3an	26.3642	26.3061
A549 Wnt3a+XAV939	HOXB9	FAM	UnknoWnt3an	26.3576
A549 Wnt3a+XAV939	HOXB9	FAM	UnknoWnt3an	26.1966
A549 Wnt3a+JNJ-BJ	HOXB9	FAM	UnknoWnt3an	26.16	26.1266
A549 Wnt3a+JNJ-BJ	HOXB9	FAM	UnknoWnt3an	26.1575
A549 Wnt3a+JNJ-BJ	HOXB9	FAM	UnknoWnt3an	26.0623
HCC827	HOXB9	FAM	UnknoWnt3an	27.053	27.0083
HCC827	HOXB9	FAM	UnknoWnt3an	26.9859
HCC827	HOXB9	FAM	UnknoWnt3an	26.9859
HCC827 Wnt3a	HOXB9	FAM	UnknoWnt3an	26.9039	26.8184
HCC827 Wnt3a	HOXB9	FAM	UnknoWnt3an	26.7205
HCC827 Wnt3a	HOXB9	FAM	UnknoWnt3an	26.8307
HCC827 Wnt3a+XAV939	HOXB9	FAM	UnknoWnt3an	28.4094	28.3631
HCC827 Wnt3a+XAV939	HOXB9	FAM	UnknoWnt3an	28.4327
HCC827 Wnt3a+XAV939	HOXB9	FAM	UnknoWnt3an	28.2472
HCC827 Wnt3a+JNJ-BJ	HOXB9	FAM	UnknoWnt3an	27.6409	27.7412
HCC827 Wnt3a+JNJ-BJ	HOXB9	FAM	UnknoWnt3an	27.787
HCC827 Wnt3a+JNJ-BJ	HOXB9	FAM	UnknoWnt3an	27.7956
	cycles/log decade
Sample Name	Detector Name	Reporter	Task	Ct
BLANK	LEF1	FAM	NTC	Undetermined	ND
BLANK	LEF1	FAM	NTC	Undetermined
BLANK	LEF1	FAM	NTC	Undetermined
H322	LEF1	FAM	UnknoWnt3an	25.7166	25.6425
H322	LEF1	FAM	UnknoWnt3an	25.6126
H322	LEF1	FAM	UnknoWnt3an	25.5982
H322 Wnt3a	LEF1	FAM	UnknoWnt3an	25.2254	25.2106
H322 Wnt3a	LEF1	FAM	UnknoWnt3an	25.2595
H322 Wnt3a	LEF1	FAM	UnknoWnt3an	25.1469
H322 Wnt3a+XAV939	LEF1	FAM	UnknoWnt3an	24.2624	24.2316
H322 Wnt3a+XAV939	LEF1	FAM	UnknoWnt3an	24.1806
H322 Wnt3a+XAV939	LEF1	FAM	UnknoWnt3an	24.2519
H322 Wnt3a+JNJ-BJ	LEF1	FAM	UnknoWnt3an	24.7506	24.6971
H322 Wnt3a+JNJ-BJ	LEF1	FAM	UnknoWnt3an	24.692
H322 Wnt3a+JNJ-BJ	LEF1	FAM	UnknoWnt3an	24.6486
H460	LEF1	FAM	UnknoWnt3an	34.6354	34.339
H460	LEF1	FAM	UnknoWnt3an	34.2984
H460	LEF1	FAM	UnknoWnt3an	34.0831
H460 Wnt3a	LEF1	FAM	UnknoWnt3an	33.1397	32.9891
H460 Wnt3a	LEF1	FAM	UnknoWnt3an	33.0839
H460 Wnt3a	LEF1	FAM	UnknoWnt3an	32.7438
H460 Wnt3a+XAV939	LEF1	FAM	UnknoWnt3an	32.07	32.2274
H460 Wnt3a+XAV939	LEF1	FAM	UnknoWnt3an	32.4857
H460 Wnt3a+XAV939	LEF1	FAM	UnknoWnt3an	32.1266
H460 Wnt3a+JNJ-BJ	LEF1	FAM	UnknoWnt3an	32.3329	32.4338
H460 Wnt3a+JNJ-BJ	LEF1	FAM	UnknoWnt3an	32.3482
H460 Wnt3a+JNJ-BJ	LEF1	FAM	UnknoWnt3an	32.6202
A549	LEF1	FAM	UnknoWnt3an	35.2872	35.2105
A549	LEF1	FAM	UnknoWnt3an	35.0314
A549	LEF1	FAM	UnknoWnt3an	35.313
A549 Wnt3a	LEF1	FAM	UnknoWnt3an	31.1904	31.2122
A549 Wnt3a	LEF1	FAM	UnknoWnt3an	31.3636
A549 Wnt3a	LEF1	FAM	UnknoWnt3an	31.0827
A549 Wnt3a+XAV939	LEF1	FAM	UnknoWnt3an	33.7989	33.5971
A549 Wnt3a+XAV939	LEF1	FAM	UnknoWnt3an	33.5793
A549 Wnt3a+XAV939	LEF1	FAM	UnknoWnt3an	33.4131
A549 Wnt3a+JNJ-BJ	LEF1	FAM	UnknoWnt3an	32.1702	31.8942
A549 Wnt3a+JNJ-BJ	LEF1	FAM	UnknoWnt3an	31.8083
A549 Wnt3a+JNJ-BJ	LEF1	FAM	UnknoWnt3an	31.7042
HCC827	LEF1	FAM	UnknoWnt3an	37.3544	39.1181
HCC827	LEF1	FAM	UnknoWnt3an	40
HCC827	LEF1	FAM	UnknoWnt3an	40
HCC827 Wnt3a	LEF1	FAM	UnknoWnt3an	40	40
HCC827 Wnt3a	LEF1	FAM	UnknoWnt3an	40
HCC827 Wnt3a	LEF1	FAM	UnknoWnt3an	40
HCC827 Wnt3a+XAV939	LEF1	FAM	UnknoWnt3an	40	40
HCC827 Wnt3a+XAV939	LEF1	FAM	UnknoWnt3an	40
HCC827 Wnt3a+XAV939	LEF1	FAM	UnknoWnt3an	40
HCC827 Wnt3a+JNJ-BJ	LEF1	FAM	UnknoWnt3an	40	40
HCC827 Wnt3a+JNJ-BJ	LEF1	FAM	UnknoWnt3an	40
HCC827 Wnt3a+JNJ-BJ	LEF1	FAM	UnknoWnt3an	40
	cycles/log decade
Sample Name	Detector Name	Reporter	Task	Ct
BLANK	LGR5	FAM	NTC	Undetermined	ND
BLANK	LGR5	FAM	NTC	Undetermined
BLANK	LGR5	FAM	NTC	Undetermined
H322	LGR5	FAM	UnknoWnt3an	38.0754	38.5092
H322	LGR5	FAM	UnknoWnt3an	37.4521
H322	LGR5	FAM	UnknoWnt3an	40
H322 Wnt3a	LGR5	FAM	UnknoWnt3an	38.9328	38.892
H322 Wnt3a	LGR5	FAM	UnknoWnt3an	40
H322 Wnt3a	LGR5	FAM	UnknoWnt3an	37.7432
H322 Wnt3a+XAV939	LGR5	FAM	UnknoWnt3an	37.9435	38.2521
H322 Wnt3a+XAV939	LGR5	FAM	UnknoWnt3an	36.8128
H322 Wnt3a+XAV939	LGR5	FAM	UnknoWnt3an	40
H322 Wnt3a+JNJ-BJ	LGR5	FAM	UnknoWnt3an	40	38.2393
H322 Wnt3a+JNJ-BJ	LGR5	FAM	UnknoWnt3an	37.8579
H322 Wnt3a+JNJ-BJ	LGR5	FAM	UnknoWnt3an	36.8601
H460	LGR5	FAM	UnknoWnt3an	34.4221	34.6208
H460	LGR5	FAM	UnknoWnt3an	34.1816
H460	LGR5	FAM	UnknoWnt3an	35.2589
H460 Wnt3a	LGR5	FAM	UnknoWnt3an	29.5983	29.5116
H460 Wnt3a	LGR5	FAM	UnknoWnt3an	29.6011
H460 Wnt3a	LGR5	FAM	UnknoWnt3an	29.3355
H460 Wnt3a+XAV939	LGR5	FAM	UnknoWnt3an	29.706	29.8231
H460 Wnt3a+XAV939	LGR5	FAM	UnknoWnt3an	29.9024
H460 Wnt3a+XAV939	LGR5	FAM	UnknoWnt3an	29.8608
H460 Wnt3a+JNJ-BJ	LGR5	FAM	UnknoWnt3an	29.6209	29.573
H460 Wnt3a+JNJ-BJ	LGR5	FAM	UnknoWnt3an	29.4458
H460 Wnt3a+JNJ-BJ	LGR5	FAM	UnknoWnt3an	29.6522
A549	LGR5	FAM	UnknoWnt3an	39.044	39.6813
A549	LGR5	FAM	UnknoWnt3an	40
A549	LGR5	FAM	UnknoWnt3an	40
A549 Wnt3a	LGR5	FAM	UnknoWnt3an	32.3201	31.9678
A549 Wnt3a	LGR5	FAM	UnknoWnt3an	31.5807
A549 Wnt3a	LGR5	FAM	UnknoWnt3an	32.0026
A549 Wnt3a+XAV939	LGR5	FAM	UnknoWnt3an	33.885	33.814
A549 Wnt3a+XAV939	LGR5	FAM	UnknoWnt3an	33.8547
A549 Wnt3a+XAV939	LGR5	FAM	UnknoWnt3an	33.7024
A549 Wnt3a+JNJ-BJ	LGR5	FAM	UnknoWnt3an	30.9649	31.0405
A549 Wnt3a+JNJ-BJ	LGR5	FAM	UnknoWnt3an	31.3477
A549 Wnt3a+JNJ-BJ	LGR5	FAM	UnknoWnt3an	30.8089
HCC827	LGR5	FAM	UnknoWnt3an	40	40
HCC827	LGR5	FAM	UnknoWnt3an	40
HCC827	LGR5	FAM	UnknoWnt3an	40
HCC827 Wnt3a	LGR5	FAM	UnknoWnt3an	40	40
HCC827 Wnt3a	LGR5	FAM	UnknoWnt3an	40
HCC827 Wnt3a	LGR5	FAM	UnknoWnt3an	40
HCC827 Wnt3a+XAV939	LGR5	FAM	UnknoWnt3an	40	40
HCC827 Wnt3a+XAV939	LGR5	FAM	UnknoWnt3an	40
HCC827 Wnt3a+XAV939	LGR5	FAM	UnknoWnt3an	40
HCC827 Wnt3a+JNJ-BJ	LGR5	FAM	UnknoWnt3an	40	38.5334
HCC827 Wnt3a+JNJ-BJ	LGR5	FAM	UnknoWnt3an	38.1579
HCC827 Wnt3a+JNJ-BJ	LGR5	FAM	UnknoWnt3an	37.4424
	cycles/log decade
Sample Name	Detector Name	Reporter	Task	Ct
BLANK	Myc	FAM	NTC	Undetermined	ND
BLANK	Myc	FAM	NTC	Undetermined
BLANK	Myc	FAM	NTC	Undetermined
H322	Myc	FAM	UnknoWnt3an	22.6693	22.5227
H322	Myc	FAM	UnknoWnt3an	22.53
H322	Myc	FAM	UnknoWnt3an	22.3688
H322 Wnt3a	Myc	FAM	UnknoWnt3an	21.8928	21.9123
H322 Wnt3a	Myc	FAM	UnknoWnt3an	21.913
H322 Wnt3a	Myc	FAM	UnknoWnt3an	21.9312
H322 Wnt3a+XAV939	Myc	FAM	UnknoWnt3an	22.3136	22.1941
H322 Wnt3a+XAV939	Myc	FAM	UnknoWnt3an	22.1514
H322 Wnt3a+XAV939	Myc	FAM	UnknoWnt3an	22.1175
H322 Wnt3a+JNJ-BJ	Myc	FAM	UnknoWnt3an	22.7232	22.8121
H322 Wnt3a+JNJ-BJ	Myc	FAM	UnknoWnt3an	22.8366
H322 Wnt3a+JNJ-BJ	Myc	FAM	UnknoWnt3an	22.8766
H460	Myc	FAM	UnknoWnt3an	20.4036	20.2976
H460	Myc	FAM	UnknoWnt3an	20.2724
H460	Myc	FAM	UnknoWnt3an	20.2169
H460 Wnt3a	Myc	FAM	UnknoWnt3an	19.4024	19.3792
H460 Wnt3a	Myc	FAM	UnknoWnt3an	19.4123
H460 Wnt3a	Myc	FAM	UnknoWnt3an	19.323
H460 Wnt3a+XAV939	Myc	FAM	UnknoWnt3an	19.1343	19.1702
H460 Wnt3a+XAV939	Myc	FAM	UnknoWnt3an	19.1904
H460 Wnt3a+XAV939	Myc	FAM	UnknoWnt3an	19.186
H460 Wnt3a+JNJ-BJ	Myc	FAM	UnknoWnt3an	19.8469	19.7475
H460 Wnt3a+JNJ-BJ	Myc	FAM	UnknoWnt3an	19.7335
H460 Wnt3a+JNJ-BJ	Myc	FAM	UnknoWnt3an	19.662
A549	Myc	FAM	UnknoWnt3an	21.7443	21.7055
A549	Myc	FAM	UnknoWnt3an	21.6895
A549	Myc	FAM	UnknoWnt3an	21.6827
A549 Wnt3a	Myc	FAM	UnknoWnt3an	21.7414	21.5715
A549 Wnt3a	Myc	FAM	UnknoWnt3an	21.5676
A549 Wnt3a	Myc	FAM	UnknoWnt3an	21.4053
A549 Wnt3a+XAV939	Myc	FAM	UnknoWnt3an	21.8739	21.8466
A549 Wnt3a+XAV939	Myc	FAM	UnknoWnt3an	21.8322
A549 Wnt3a+XAV939	Myc	FAM	UnknoWnt3an	21.8336
A549 Wnt3a+JNJ-BJ	Myc	FAM	UnknoWnt3an	21.5554	21.4801
A549 Wnt3a+JNJ-BJ	Myc	FAM	UnknoWnt3an	21.502
A549 Wnt3a+JNJ-BJ	Myc	FAM	UnknoWnt3an	21.3828
HCC827	Myc	FAM	UnknoWnt3an	21.2174	21.13
HCC827	Myc	FAM	UnknoWnt3an	21.1008
HCC827	Myc	FAM	UnknoWnt3an	21.0718
HCC827 Wnt3a	Myc	FAM	UnknoWnt3an	21.0354	20.9703
HCC827 Wnt3a	Myc	FAM	UnknoWnt3an	20.9979
HCC827 Wnt3a	Myc	FAM	UnknoWnt3an	20.8777
HCC827 Wnt3a+XAV939	Myc	FAM	UnknoWnt3an	21.7725	21.6803
HCC827 Wnt3a+XAV939	Myc	FAM	UnknoWnt3an	21.5964
HCC827 Wnt3a+XAV939	Myc	FAM	UnknoWnt3an	21.6719
HCC827 Wnt3a+JNJ-BJ	Myc	FAM	UnknoWnt3an	21.4281	21.3263
HCC827 Wnt3a+JNJ-BJ	Myc	FAM	UnknoWnt3an	21.3252
HCC827 Wnt3a+JNJ-BJ	Myc	FAM	UnknoWnt3an	21.2258
	cycles/log decade
Sample Name	Detector Name	Reporter	Task	Ct
BLANK	TBP	FAM	NTC	Undetermined	ND
BLANK	TBP	FAM	NTC	Undetermined
BLANK	TBP	FAM	NTC	Undetermined
H322	TBP	FAM	UnknoWnt3an	25.292	25.3326
H322	TBP	FAM	UnknoWnt3an	25.3198
H322	TBP	FAM	UnknoWnt3an	25.386
H322 Wnt3a	TBP	FAM	UnknoWnt3an	25.2004	25.209
H322 Wnt3a	TBP	FAM	UnknoWnt3an	25.0385
H322 Wnt3a	TBP	FAM	UnknoWnt3an	25.388
H322 Wnt3a+XAV939	TBP	FAM	UnknoWnt3an	25.4442	25.3334
H322 Wnt3a+XAV939	TBP	FAM	UnknoWnt3an	25.274
H322 Wnt3a+XAV939	TBP	FAM	UnknoWnt3an	25.282
H322 Wnt3a+JNJ-BJ	TBP	FAM	UnknoWnt3an	25.3935	25.3415
H322 Wnt3a+JNJ-BJ	TBP	FAM	UnknoWnt3an	25.3087
H322 Wnt3a+JNJ-BJ	TBP	FAM	UnknoWnt3an	25.3224
H460	TBP	FAM	UnknoWnt3an	25.144	25.1432
H460	TBP	FAM	UnknoWnt3an	25.0832
H460	TBP	FAM	UnknoWnt3an	25.2026
H460 Wnt3a	TBP	FAM	UnknoWnt3an	25.2914	25.2116
H460 Wnt3a	TBP	FAM	UnknoWnt3an	25.161
H460 Wnt3a	TBP	FAM	UnknoWnt3an	25.1825
H460 Wnt3a+XAV939	TBP	FAM	UnknoWnt3an	25.3047	25.2925
H460 Wnt3a+XAV939	TBP	FAM	UnknoWnt3an	25.3257
H460 Wnt3a+XAV939	TBP	FAM	UnknoWnt3an	25.2471
H460 Wnt3a+JNJ-BJ	TBP	FAM	UnknoWnt3an	25.7068	25.6199
H460 Wnt3a+JNJ-BJ	TBP	FAM	UnknoWnt3an	25.5002
H460 Wnt3a+JNJ-BJ	TBP	FAM	UnknoWnt3an	25.6526
A549	TBP	FAM	UnknoWnt3an	25.5297	25.5401
A549	TBP	FAM	UnknoWnt3an	25.6132
A549	TBP	FAM	UnknoWnt3an	25.4773
A549 Wnt3a	TBP	FAM	UnknoWnt3an	25.4358	25.3764
A549 Wnt3a	TBP	FAM	UnknoWnt3an	25.376
A549 Wnt3a	TBP	FAM	UnknoWnt3an	25.3174
A549 Wnt3a+XAV939	TBP	FAM	UnknoWnt3an	25.7704	25.7001
A549 Wnt3a+XAV939	TBP	FAM	UnknoWnt3an	25.7622
A549 Wnt3a+XAV939	TBP	FAM	UnknoWnt3an	25.5679
A549 Wnt3a+JNJ-BJ	TBP	FAM	UnknoWnt3an	25.5658	25.5793
A549 Wnt3a+JNJ-BJ	TBP	FAM	UnknoWnt3an	25.6273
A549 Wnt3a+JNJ-BJ	TBP	FAM	UnknoWnt3an	25.5446
HCC827	TBP	FAM	UnknoWnt3an	25.5261	25.5254
HCC827	TBP	FAM	UnknoWnt3an	25.5429
HCC827	TBP	FAM	UnknoWnt3an	25.5071
HCC827 Wnt3a	TBP	FAM	UnknoWnt3an	25.4728	25.489
HCC827 Wnt3a	TBP	FAM	UnknoWnt3an	25.4622
HCC827 Wnt3a	TBP	FAM	UnknoWnt3an	25.532
HCC827 Wnt3a+XAV939	TBP	FAM	UnknoWnt3an	26.0874	26.0457
HCC827 Wnt3a+XAV939	TBP	FAM	UnknoWnt3an	26.0511
HCC827 Wnt3a+XAV939	TBP	FAM	UnknoWnt3an	25.9987
HCC827 Wnt3a+JNJ-BJ	TBP	FAM	UnknoWnt3an	25.6989	25.7578
HCC827 Wnt3a+JNJ-BJ	TBP	FAM	UnknoWnt3an	25.8675
HCC827 Wnt3a+JNJ-BJ	TBP	FAM	UnknoWnt3an	25.707
	cycles/log decade
Sample Name	Detector Name	Reporter	Task	Ct
BLANK	UBQ	FAM	NTC	Undetermined	ND
BLANK	UBQ	FAM	NTC	Undetermined
BLANK	UBQ	FAM	NTC	Undetermined
H322	UBQ	FAM	UnknoWnt3an	19.5123	19.4584
H322	UBQ	FAM	UnknoWnt3an	19.4387
H322	UBQ	FAM	UnknoWnt3an	19.4243
H322 Wnt3a	UBQ	FAM	UnknoWnt3an	19.5776	19.5578
H322 Wnt3a	UBQ	FAM	UnknoWnt3an	19.5675
H322 Wnt3a	UBQ	FAM	UnknoWnt3an	19.5285
H322 Wnt3a+XAV939	UBQ	FAM	UnknoWnt3an	19.4113	19.3873
H322 Wnt3a+XAV939	UBQ	FAM	UnknoWnt3an	19.4031
H322 Wnt3a+XAV939	UBQ	FAM	UnknoWnt3an	19.3476
H322 Wnt3a+JNJ-BJ	UBQ	FAM	UnknoWnt3an	19.5816	19.6459
H322 Wnt3a+JNJ-BJ	UBQ	FAM	UnknoWnt3an	19.6842
H322 Wnt3a+JNJ-BJ	UBQ	FAM	UnknoWnt3an	19.6719
H460	UBQ	FAM	UnknoWnt3an	19.9083	19.9451
H460	UBQ	FAM	UnknoWnt3an	19.9637
H460	UBQ	FAM	UnknoWnt3an	19.9633
H460 Wnt3a	UBQ	FAM	UnknoWnt3an	20.1978	20.2491
H460 Wnt3a	UBQ	FAM	UnknoWnt3an	20.3687
H460 Wnt3a	UBQ	FAM	UnknoWnt3an	20.1809
H460 Wnt3a+XAV939	UBQ	FAM	UnknoWnt3an	20.0971	20.1303
H460 Wnt3a+XAV939	UBQ	FAM	UnknoWnt3an	20.1732
H460 Wnt3a+XAV939	UBQ	FAM	UnknoWnt3an	20.1206
H460 Wnt3a+JNJ-BJ	UBQ	FAM	UnknoWnt3an	20.325	20.3102
H460 Wnt3a+JNJ-BJ	UBQ	FAM	UnknoWnt3an	20.3039
H460 Wnt3a+JNJ-BJ	UBQ	FAM	UnknoWnt3an	20.3015
A549	UBQ	FAM	UnknoWnt3an	20.4296	20.3593
A549	UBQ	FAM	UnknoWnt3an	20.3638
A549	UBQ	FAM	UnknoWnt3an	20.2844
A549 Wnt3a	UBQ	FAM	UnknoWnt3an	20.4064	20.5056
A549 Wnt3a	UBQ	FAM	UnknoWnt3an	20.5973
A549 Wnt3a	UBQ	FAM	UnknoWnt3an	20.513
A549 Wnt3a+XAV939	UBQ	FAM	UnknoWnt3an	20.5321	20.5082
A549 Wnt3a+XAV939	UBQ	FAM	UnknoWnt3an	20.4827
A549 Wnt3a+XAV939	UBQ	FAM	UnknoWnt3an	20.5099
A549 Wnt3a+JNJ-BJ	UBQ	FAM	UnknoWnt3an	20.5204	20.5107
A549 Wnt3a+JNJ-BJ	UBQ	FAM	UnknoWnt3an	20.5038
A549 Wnt3a+JNJ-BJ	UBQ	FAM	UnknoWnt3an	20.5081
HCC827	UBQ	FAM	UnknoWnt3an	20.2338	20.158
HCC827	UBQ	FAM	UnknoWnt3an	20.1321
HCC827	UBQ	FAM	UnknoWnt3an	20.1082
HCC827 Wnt3a	UBQ	FAM	UnknoWnt3an	20.1486	20.1294
HCC827 Wnt3a	UBQ	FAM	UnknoWnt3an	20.1355
HCC827 Wnt3a	UBQ	FAM	UnknoWnt3an	20.1042
HCC827 Wnt3a+XAV939	UBQ	FAM	UnknoWnt3an	20.699	20.6776
HCC827 Wnt3a+XAV939	UBQ	FAM	UnknoWnt3an	20.6386
HCC827 Wnt3a+XAV939	UBQ	FAM	UnknoWnt3an	20.6953
HCC827 Wnt3a+JNJ-BJ	UBQ	FAM	UnknoWnt3an	20.5511	20.5286
HCC827 Wnt3a+JNJ-BJ	UBQ	FAM	UnknoWnt3an	20.4354
HCC827 Wnt3a+JNJ-BJ	UBQ	FAM	UnknoWnt3an	20.5993
	cycles/log decade

## Sheet: Fig.S3B second exp (ND > 40)
									THRESHOLD CYCLES
									H322	H322 WNT3A	H322 WNT3A+JNJ-BJ	H322 WNT3A+XAV939	H460	H460 WNT3A	H460 WNT3A+JNJ-BJ	H460 WNT3A+XAV939	A549	A549 WNT3A	A549 WNT3A+JNJ-BJ	A549 WNT3A+XAV939	HCC827	HCC827 WNT3A	HCC827 WNT3A+JNJ-BJ	HCC827 WNT3A+XAV939
AQ Results								Axin2	29.2967	26.7028	27.2617	27.9171	30.8203	26.3507	25.9743	26.1096	27.8608	23.4587	23.486	24.677	36.2347	32.4135	32.8112	32.3229
BARBARA L. 10-02-15								LGR5	38.2821	37.8775	37.3363	37.804	33.6093	28.4692	27.2447	28.2244	39.8413	34.3168	33.1964	35.0704	40	38.9906	40	39.3343
								Myc	22.4923	22.4257	22.9567	22.8324	21.1958	20.3557	20.2631	20.4611	22.4165	22.2881	22.5133	22.6044	20.8245	20.8979	21.4352	21.327
Absolute Quaification								HOXB9	33.1159	33.2307	33.5778	33.2226	27.0336	26.637	26.6723	26.7359	26.5357	26.4264	26.6126	26.6184	26.6136	26.6618	27.5127	27.7044
10/02/15 14.31.01								LEF1	26.2968	26.1452	25.5678	25.7113	35.6697	32.7315	31.6067	32.6774	38.0646	35.6961	35.8416	37.08	38.8101	39.1036	40	38.4759
								TBP	25.3282	25.2323	25.4334	25.3929	25.2106	25.1516	25.1761	25.1459	25.7211	25.5914	25.7016	25.8194	25.3435	25.2942	25.6202	25.5142
RAW DATA								UBQ	20.0252	19.9889	20.2926	20.0127	20.6046	20.5608	20.7058	20.6228	20.9372	21.0319	21.1022	21.0527	20.266	20.4495	20.7682	20.7399
							Average housekeeper		22.6767	22.6106	22.863	22.7028	22.9076	22.8562	22.9409	22.8844	23.3292	23.3117	23.4019	23.4361	22.8047	22.8719	23.1942	23.127
Sample Name	Detector Name	Reporter	Task	Ct					H322	H322 WNT3A	H322 WNT3A+JNJ-BJ	H322 WNT3A+XAV939	H460	H460 WNT3A	H460 WNT3A+JNJ-BJ	H460 WNT3A+XAV939	A549	A549 WNT3A	A549 WNT3A+JNJ-BJ	A549 WNT3A+XAV939	HCC827	HCC827 WNT3A	HCC827 WNT3A+JNJ-BJ	HCC827 WNT3A+XAV939
H322	Axin2	FAM	Unknown	29.2343	29.2967		ΔCt	Axin2	-6.61996	-4.09217	-4.39869	-5.2143	-7.91271	-3.49449	-3.03336	-3.22525	-4.53165	-0.146998	-0.0840198	-1.24097	-13.4299	-9.54168	-9.61692	-9.19592
H322	Axin2	FAM	Unknown	29.2958				LGR5	-15.6054	-15.2669	-14.4733	-15.1012	-10.7017	-5.61303	-4.30381	-5.34007	-16.5121	-11.0052	-9.79445	-11.6343	-17.1953	-16.1188	-16.8058	-16.2073
H322	Axin2	FAM	Unknown	29.3599				Myc	0.184373	0.184929	-0.0936657	-0.129595	1.71182	2.50046	2.67782	2.42322	0.912655	1.02361	0.888592	0.83169	1.98024	1.97395	1.75902	1.80006
H322 WNT3A	Axin2	FAM	Unknown	26.6777	26.7028			HOXB9	-10.4392	-10.6201	-10.7148	-10.5199	-4.12595	-3.78081	-3.73141	-3.85152	-3.20651	-3.11476	-3.21069	-3.18233	-3.80891	-3.7899	-4.31849	-4.57738
H322 WNT3A	Axin2	FAM	Unknown	26.778				LEF1	-3.62011	-3.53452	-2.70479	-3.00852	-12.762	-9.87533	-8.66579	-9.79301	-14.7355	-12.3844	-12.4397	-13.644	-16.0054	-16.2317	-16.8058	-15.3489
H322 WNT3A	Axin2	FAM	Unknown	26.6527
H322 WNT3A+JNJ-BJ	Axin2	FAM	Unknown	27.3092	27.2617				H322	H322 WNT3A	H322 WNT3A+XAV939	H322 WNT3A+JNJ-BJ	H460	H460 WNT3A	H460 WNT3A+XAV939	H460 WNT3A+JNJ-BJ	A549	A549 WNT3A	A549 WNT3A+XAV939	A549 WNT3A+JNJ-BJ	HCC827	HCC827 WNT3A	HCC827 WNT3A+XAV939	HCC827 WNT3A+JNJ-BJ
H322 WNT3A+JNJ-BJ	Axin2	FAM	Unknown	27.2847			ΔΔCt	AXIN2	0	2.52779	1.40566	2.22127	0	4.41822	4.68746	4.87935	0	4.38465	3.29068	4.44763	0	3.88825	3.81302	4.23402
H322 WNT3A+JNJ-BJ	Axin2	FAM	Unknown	27.1912				LGR5	0	0.338472	0.50413	1.1321	0	5.08862	5.36159	6.39785	0	5.50698	4.87781	6.71769	0	1.07651	0.389517	0.988012
H322 WNT3A+XAV939	Axin2	FAM	Unknown	27.8982	27.9171			Myc	0	0.000555833	-0.313968	-0.278039	0	0.788637	0.711402	0.966005	0	0.110954	-0.0809645	-0.0240625	0	-0.00629033	-0.221224	-0.180176
H322 WNT3A+XAV939	Axin2	FAM	Unknown	27.9491				HOXB9	0	-0.180888	-0.0806863	-0.275641	0	0.345144	0.27443	0.394536	0	0.091753	0.0241808	-0.0041805	0	0.0190093	-0.509582	-0.76847
H322 WNT3A+XAV939	Axin2	FAM	Unknown	27.9039				LEF1	0	0.0855935	0.61159	0.915318	0	2.88672	2.96904	4.09626	0	2.35102	1.09149	2.29576	0	-0.226346	-0.800377	0.656526
H460	Axin2	FAM	Unknown	30.8114	30.8203
H460	Axin2	FAM	Unknown	30.8758
H460	Axin2	FAM	Unknown	30.7738
H460 WNT3A	Axin2	FAM	Unknown	26.283	26.3507
H460 WNT3A	Axin2	FAM	Unknown	26.3609
H460 WNT3A	Axin2	FAM	Unknown	26.4081
H460 WNT3A+JNJ-BJ	Axin2	FAM	Unknown	25.9296	25.9743
H460 WNT3A+JNJ-BJ	Axin2	FAM	Unknown	26.0389
H460 WNT3A+JNJ-BJ	Axin2	FAM	Unknown	25.9543
H460 WNT3A+XAV939	Axin2	FAM	Unknown	26.0941	26.1096
H460 WNT3A+XAV939	Axin2	FAM	Unknown	26.0866
H460 WNT3A+XAV939	Axin2	FAM	Unknown	26.1481
HCC827	Axin2	FAM	Unknown	35.7925	36.2347
HCC827	Axin2	FAM	Unknown	37.2651
HCC827	Axin2	FAM	Unknown	35.6464
HCC827 WNT3A	Axin2	FAM	Unknown	32.4901	32.4135
HCC827 WNT3A	Axin2	FAM	Unknown	32.5117
HCC827 WNT3A	Axin2	FAM	Unknown	32.2387
HCC827 WNT3A+JNJ-BJ	Axin2	FAM	Unknown	32.7469	32.8112
HCC827 WNT3A+JNJ-BJ	Axin2	FAM	Unknown	32.9634
HCC827 WNT3A+JNJ-BJ	Axin2	FAM	Unknown	32.7231
HCC827 WNT3A+XAV939	Axin2	FAM	Unknown	32.3329	32.3229
HCC827 WNT3A+XAV939	Axin2	FAM	Unknown	32.4948
HCC827 WNT3A+XAV939	Axin2	FAM	Unknown	32.1411
A549	Axin2	FAM	Unknown	27.8317	27.8608
A549	Axin2	FAM	Unknown	27.9753
A549	Axin2	FAM	Unknown	27.7755
A549 WNT3A	Axin2	FAM	Unknown	23.3286	23.4587
A549 WNT3A	Axin2	FAM	Unknown	23.5572
A549 WNT3A	Axin2	FAM	Unknown	23.4902
A549 WNT3A+JNJ-BJ	Axin2	FAM	Unknown	23.3636	23.486
A549 WNT3A+JNJ-BJ	Axin2	FAM	Unknown	23.5272
A549 WNT3A+JNJ-BJ	Axin2	FAM	Unknown	23.5671
A549 WNT3A+XAV939	Axin2	FAM	Unknown	24.5928	24.677
A549 WNT3A+XAV939	Axin2	FAM	Unknown	24.7476
A549 WNT3A+XAV939	Axin2	FAM	Unknown	24.6906
BLANK	Axin2	FAM	C	Undetermined	ND
BLANK	Axin2	FAM	C	Undetermined
BLANK	Axin2	FAM	C	Undetermined
	cycles/log decade
Sample Name	Detector Name	Reporter	Task	Ct
H322	HOXB9	FAM	Unknown	33.1171	33.1159
H322	HOXB9	FAM	Unknown	33.1789
H322	HOXB9	FAM	Unknown	33.0517
H322 WNT3A	HOXB9	FAM	Unknown	33.361	33.2307
H322 WNT3A	HOXB9	FAM	Unknown	32.9701
H322 WNT3A	HOXB9	FAM	Unknown	33.361
H322 WNT3A+JNJ-BJ	HOXB9	FAM	Unknown	33.3149	33.5778
H322 WNT3A+JNJ-BJ	HOXB9	FAM	Unknown	33.5983
H322 WNT3A+JNJ-BJ	HOXB9	FAM	Unknown	33.8203
H322 WNT3A+XAV939	HOXB9	FAM	Unknown	33.0693	33.2226
H322 WNT3A+XAV939	HOXB9	FAM	Unknown	33.3182
H322 WNT3A+XAV939	HOXB9	FAM	Unknown	33.2804
H460	HOXB9	FAM	Unknown	27.0015	27.0336
H460	HOXB9	FAM	Unknown	27.0422
H460	HOXB9	FAM	Unknown	27.057
H460 WNT3A	HOXB9	FAM	Unknown	26.566	26.637
H460 WNT3A	HOXB9	FAM	Unknown	26.695
H460 WNT3A	HOXB9	FAM	Unknown	26.6501
H460 WNT3A+JNJ-BJ	HOXB9	FAM	Unknown	26.6191	26.6723
H460 WNT3A+JNJ-BJ	HOXB9	FAM	Unknown	26.7039
H460 WNT3A+JNJ-BJ	HOXB9	FAM	Unknown	26.694
H460 WNT3A+XAV939	HOXB9	FAM	Unknown	26.626	26.7359
H460 WNT3A+XAV939	HOXB9	FAM	Unknown	26.7673
H460 WNT3A+XAV939	HOXB9	FAM	Unknown	26.8143
HCC827	HOXB9	FAM	Unknown	26.5554	26.6136
HCC827	HOXB9	FAM	Unknown	26.6462
HCC827	HOXB9	FAM	Unknown	26.6392
HCC827 WNT3A	HOXB9	FAM	Unknown	26.6552	26.6618
HCC827 WNT3A	HOXB9	FAM	Unknown	26.6948
HCC827 WNT3A	HOXB9	FAM	Unknown	26.6353
HCC827 WNT3A+JNJ-BJ	HOXB9	FAM	Unknown	27.4183	27.5127
HCC827 WNT3A+JNJ-BJ	HOXB9	FAM	Unknown	27.5959
HCC827 WNT3A+JNJ-BJ	HOXB9	FAM	Unknown	27.524
HCC827 WNT3A+XAV939	HOXB9	FAM	Unknown	27.644	27.7044
HCC827 WNT3A+XAV939	HOXB9	FAM	Unknown	27.6313
HCC827 WNT3A+XAV939	HOXB9	FAM	Unknown	27.8379
A549	HOXB9	FAM	Unknown	26.3887	26.5357
A549	HOXB9	FAM	Unknown	26.6506
A549	HOXB9	FAM	Unknown	26.5678
A549 WNT3A	HOXB9	FAM	Unknown	26.3141	26.4264
A549 WNT3A	HOXB9	FAM	Unknown	26.4564
A549 WNT3A	HOXB9	FAM	Unknown	26.5088
A549 WNT3A+JNJ-BJ	HOXB9	FAM	Unknown	26.5608	26.6126
A549 WNT3A+JNJ-BJ	HOXB9	FAM	Unknown	26.6216
A549 WNT3A+JNJ-BJ	HOXB9	FAM	Unknown	26.6555
A549 WNT3A+XAV939	HOXB9	FAM	Unknown	26.5432	26.6184
A549 WNT3A+XAV939	HOXB9	FAM	Unknown	26.6169
A549 WNT3A+XAV939	HOXB9	FAM	Unknown	26.6951
BLANK	HOXB9	FAM	C	Undetermined	ND
BLANK	HOXB9	FAM	C	Undetermined
BLANK	HOXB9	FAM	C	Undetermined
	cycles/log decade
Sample Name	Detector Name	Reporter	Task	Ct
H322	LEF1	FAM	Unknown	26.1951	26.2968
H322	LEF1	FAM	Unknown	26.3271
H322	LEF1	FAM	Unknown	26.3682
H322 WNT3A	LEF1	FAM	Unknown	26.0298	26.1452
H322 WNT3A	LEF1	FAM	Unknown	26.2411
H322 WNT3A	LEF1	FAM	Unknown	26.1645
H322 WNT3A+JNJ-BJ	LEF1	FAM	Unknown	25.4627	25.5678
H322 WNT3A+JNJ-BJ	LEF1	FAM	Unknown	25.627
H322 WNT3A+JNJ-BJ	LEF1	FAM	Unknown	25.6136
H322 WNT3A+XAV939	LEF1	FAM	Unknown	25.6169	25.7113
H322 WNT3A+XAV939	LEF1	FAM	Unknown	25.7517
H322 WNT3A+XAV939	LEF1	FAM	Unknown	25.7653
H460	LEF1	FAM	Unknown	35.29	35.6697
H460	LEF1	FAM	Unknown	35.3247
H460	LEF1	FAM	Unknown	36.3943
H460 WNT3A	LEF1	FAM	Unknown	32.6721	32.7315
H460 WNT3A	LEF1	FAM	Unknown	32.956
H460 WNT3A	LEF1	FAM	Unknown	32.5664
H460 WNT3A+JNJ-BJ	LEF1	FAM	Unknown	31.6257	31.6067
H460 WNT3A+JNJ-BJ	LEF1	FAM	Unknown	31.4974
H460 WNT3A+JNJ-BJ	LEF1	FAM	Unknown	31.697
H460 WNT3A+XAV939	LEF1	FAM	Unknown	32.4713	32.6774
H460 WNT3A+XAV939	LEF1	FAM	Unknown	32.8505
H460 WNT3A+XAV939	LEF1	FAM	Unknown	32.7103
HCC827	LEF1	FAM	Unknown	37.9418	38.8101
HCC827	LEF1	FAM	Unknown	38.4885
HCC827	LEF1	FAM	Unknown	40
HCC827 WNT3A	LEF1	FAM	Unknown	40	39.1036
HCC827 WNT3A	LEF1	FAM	Unknown	40
HCC827 WNT3A	LEF1	FAM	Unknown	37.3108
HCC827 WNT3A+JNJ-BJ	LEF1	FAM	Unknown	40	40
HCC827 WNT3A+JNJ-BJ	LEF1	FAM	Unknown	40
HCC827 WNT3A+JNJ-BJ	LEF1	FAM	Unknown	40
HCC827 WNT3A+XAV939	LEF1	FAM	Unknown	40	38.4759
HCC827 WNT3A+XAV939	LEF1	FAM	Unknown	37.2117
HCC827 WNT3A+XAV939	LEF1	FAM	Unknown	38.2159
A549	LEF1	FAM	Unknown	38.0149	38.0646
A549	LEF1	FAM	Unknown	38.1572
A549	LEF1	FAM	Unknown	38.0219
A549 WNT3A	LEF1	FAM	Unknown	34.926	35.6961
A549 WNT3A	LEF1	FAM	Unknown	36.8145
A549 WNT3A	LEF1	FAM	Unknown	35.3479
A549 WNT3A+JNJ-BJ	LEF1	FAM	Unknown	35.859	35.8416
A549 WNT3A+JNJ-BJ	LEF1	FAM	Unknown	36.2976
A549 WNT3A+JNJ-BJ	LEF1	FAM	Unknown	35.3683
A549 WNT3A+XAV939	LEF1	FAM	Unknown	36.6559	37.08
A549 WNT3A+XAV939	LEF1	FAM	Unknown	37.4647
A549 WNT3A+XAV939	LEF1	FAM	Unknown	37.1195
BLANK	LEF1	FAM	C	Undetermined	ND
BLANK	LEF1	FAM	C	Undetermined
BLANK	LEF1	FAM	C	Undetermined
	cycles/log decade
Sample Name	Detector Name	Reporter	Task	Ct
H322	LGR5	FAM	Unknown	36.8791	38.2821
H322	LGR5	FAM	Unknown	37.9671
H322	LGR5	FAM	Unknown	40
H322 WNT3A	LGR5	FAM	Unknown	37.0707	37.8775
H322 WNT3A	LGR5	FAM	Unknown	38.4113
H322 WNT3A	LGR5	FAM	Unknown	38.1506
H322 WNT3A+JNJ-BJ	LGR5	FAM	Unknown	38.0772	37.3363
H322 WNT3A+JNJ-BJ	LGR5	FAM	Unknown	38.1233
H322 WNT3A+JNJ-BJ	LGR5	FAM	Unknown	35.8082
H322 WNT3A+XAV939	LGR5	FAM	Unknown	36.956	37.804
H322 WNT3A+XAV939	LGR5	FAM	Unknown	40
H322 WNT3A+XAV939	LGR5	FAM	Unknown	36.4561
H460	LGR5	FAM	Unknown	33.7503	33.6093
H460	LGR5	FAM	Unknown	33.5361
H460	LGR5	FAM	Unknown	33.5414
H460 WNT3A	LGR5	FAM	Unknown	28.4391	28.4692
H460 WNT3A	LGR5	FAM	Unknown	28.3952
H460 WNT3A	LGR5	FAM	Unknown	28.5734
H460 WNT3A+JNJ-BJ	LGR5	FAM	Unknown	27.2022	27.2447
H460 WNT3A+JNJ-BJ	LGR5	FAM	Unknown	27.2755
H460 WNT3A+JNJ-BJ	LGR5	FAM	Unknown	27.2565
H460 WNT3A+XAV939	LGR5	FAM	Unknown	28.1007	28.2244
H460 WNT3A+XAV939	LGR5	FAM	Unknown	28.1938
H460 WNT3A+XAV939	LGR5	FAM	Unknown	28.3788
HCC827	LGR5	FAM	Unknown	40	40
HCC827	LGR5	FAM	Unknown	40
HCC827	LGR5	FAM	Unknown	40
HCC827 WNT3A	LGR5	FAM	Unknown	37.926	38.9906
HCC827 WNT3A	LGR5	FAM	Unknown	40
HCC827 WNT3A	LGR5	FAM	Unknown	39.0459
HCC827 WNT3A+JNJ-BJ	LGR5	FAM	Unknown	40	40
HCC827 WNT3A+JNJ-BJ	LGR5	FAM	Unknown	40
HCC827 WNT3A+JNJ-BJ	LGR5	FAM	Unknown	40
HCC827 WNT3A+XAV939	LGR5	FAM	Unknown	40	39.3343
HCC827 WNT3A+XAV939	LGR5	FAM	Unknown	38.0029
HCC827 WNT3A+XAV939	LGR5	FAM	Unknown	40
A549	LGR5	FAM	Unknown	39.524	39.8413
A549	LGR5	FAM	Unknown	40
A549	LGR5	FAM	Unknown	40
A549 WNT3A	LGR5	FAM	Unknown	34.0221	34.3168
A549 WNT3A	LGR5	FAM	Unknown	34.3263
A549 WNT3A	LGR5	FAM	Unknown	34.6022
A549 WNT3A+JNJ-BJ	LGR5	FAM	Unknown	32.7314	33.1964
A549 WNT3A+JNJ-BJ	LGR5	FAM	Unknown	33.6421
A549 WNT3A+JNJ-BJ	LGR5	FAM	Unknown	33.2156
A549 WNT3A+XAV939	LGR5	FAM	Unknown	34.6315	35.0704
A549 WNT3A+XAV939	LGR5	FAM	Unknown	36.1275
A549 WNT3A+XAV939	LGR5	FAM	Unknown	34.4522
BLANK	LGR5	FAM	C	Undetermined	ND
BLANK	LGR5	FAM	C	Undetermined
BLANK	LGR5	FAM	C	Undetermined
	cycles/log decade
Sample Name	Detector Name	Reporter	Task	Ct
H322	Myc	FAM	Unknown	22.4112	22.4923
H322	Myc	FAM	Unknown	22.4734
H322	Myc	FAM	Unknown	22.5923
H322 WNT3A	Myc	FAM	Unknown	22.331	22.4257
H322 WNT3A	Myc	FAM	Unknown	22.2987
H322 WNT3A	Myc	FAM	Unknown	22.6475
H322 WNT3A+JNJ-BJ	Myc	FAM	Unknown	22.8802	22.9567
H322 WNT3A+JNJ-BJ	Myc	FAM	Unknown	23.0339
H322 WNT3A+JNJ-BJ	Myc	FAM	Unknown	22.9559
H322 WNT3A+XAV939	Myc	FAM	Unknown	22.7913	22.8324
H322 WNT3A+XAV939	Myc	FAM	Unknown	22.8771
H322 WNT3A+XAV939	Myc	FAM	Unknown	22.8288
H460	Myc	FAM	Unknown	21.0734	21.1958
H460	Myc	FAM	Unknown	21.2949
H460	Myc	FAM	Unknown	21.2191
H460 WNT3A	Myc	FAM	Unknown	20.212	20.3557
H460 WNT3A	Myc	FAM	Unknown	20.2816
H460 WNT3A	Myc	FAM	Unknown	20.5736
H460 WNT3A+JNJ-BJ	Myc	FAM	Unknown	20.1655	20.2631
H460 WNT3A+JNJ-BJ	Myc	FAM	Unknown	20.3185
H460 WNT3A+JNJ-BJ	Myc	FAM	Unknown	20.3053
H460 WNT3A+XAV939	Myc	FAM	Unknown	20.4658	20.4611
H460 WNT3A+XAV939	Myc	FAM	Unknown	20.4664
H460 WNT3A+XAV939	Myc	FAM	Unknown	20.4513
HCC827	Myc	FAM	Unknown	20.7816	20.8245
HCC827	Myc	FAM	Unknown	20.8194
HCC827	Myc	FAM	Unknown	20.8724
HCC827 WNT3A	Myc	FAM	Unknown	20.8447	20.8979
HCC827 WNT3A	Myc	FAM	Unknown	20.9412
HCC827 WNT3A	Myc	FAM	Unknown	20.9078
HCC827 WNT3A+JNJ-BJ	Myc	FAM	Unknown	21.4037	21.4352
HCC827 WNT3A+JNJ-BJ	Myc	FAM	Unknown	21.4775
HCC827 WNT3A+JNJ-BJ	Myc	FAM	Unknown	21.4244
HCC827 WNT3A+XAV939	Myc	FAM	Unknown	21.3328	21.327
HCC827 WNT3A+XAV939	Myc	FAM	Unknown	21.3409
HCC827 WNT3A+XAV939	Myc	FAM	Unknown	21.3072
A549	Myc	FAM	Unknown	22.3624	22.4165
A549	Myc	FAM	Unknown	22.4812
A549	Myc	FAM	Unknown	22.4059
A549 WNT3A	Myc	FAM	Unknown	22.2335	22.2881
A549 WNT3A	Myc	FAM	Unknown	22.3373
A549 WNT3A	Myc	FAM	Unknown	22.2934
A549 WNT3A+JNJ-BJ	Myc	FAM	Unknown	22.417	22.5133
A549 WNT3A+JNJ-BJ	Myc	FAM	Unknown	22.5832
A549 WNT3A+JNJ-BJ	Myc	FAM	Unknown	22.5398
A549 WNT3A+XAV939	Myc	FAM	Unknown	22.5688	22.6044
A549 WNT3A+XAV939	Myc	FAM	Unknown	22.612
A549 WNT3A+XAV939	Myc	FAM	Unknown	22.6323
BLANK	Myc	FAM	C	Undetermined	ND
BLANK	Myc	FAM	C	Undetermined
BLANK	Myc	FAM	C	Undetermined
	cycles/log decade
Sample Name	Detector Name	Reporter	Task	Ct
H322	TBP	FAM	Unknown	25.2403	25.3282
H322	TBP	FAM	Unknown	25.3851
H322	TBP	FAM	Unknown	25.3592
H322 WNT3A	TBP	FAM	Unknown	25.1576	25.2323
H322 WNT3A	TBP	FAM	Unknown	25.2498
H322 WNT3A	TBP	FAM	Unknown	25.2897
H322 WNT3A+JNJ-BJ	TBP	FAM	Unknown	25.3173	25.4334
H322 WNT3A+JNJ-BJ	TBP	FAM	Unknown	25.4968
H322 WNT3A+JNJ-BJ	TBP	FAM	Unknown	25.4862
H322 WNT3A+XAV939	TBP	FAM	Unknown	25.2344	25.3929
H322 WNT3A+XAV939	TBP	FAM	Unknown	25.4934
H322 WNT3A+XAV939	TBP	FAM	Unknown	25.4509
H460	TBP	FAM	Unknown	24.9899	25.2106
H460	TBP	FAM	Unknown	25.3577
H460	TBP	FAM	Unknown	25.2843
H460 WNT3A	TBP	FAM	Unknown	25.0668	25.1516
H460 WNT3A	TBP	FAM	Unknown	25.1922
H460 WNT3A	TBP	FAM	Unknown	25.1957
H460 WNT3A+JNJ-BJ	TBP	FAM	Unknown	25.0708	25.1761
H460 WNT3A+JNJ-BJ	TBP	FAM	Unknown	25.2858
H460 WNT3A+JNJ-BJ	TBP	FAM	Unknown	25.1716
H460 WNT3A+XAV939	TBP	FAM	Unknown	24.9965	25.1459
H460 WNT3A+XAV939	TBP	FAM	Unknown	25.2154
H460 WNT3A+XAV939	TBP	FAM	Unknown	25.226
HCC827	TBP	FAM	Unknown	25.1877	25.3435
HCC827	TBP	FAM	Unknown	25.443
HCC827	TBP	FAM	Unknown	25.3997
HCC827 WNT3A	TBP	FAM	Unknown	25.2185	25.2942
HCC827 WNT3A	TBP	FAM	Unknown	25.3088
HCC827 WNT3A	TBP	FAM	Unknown	25.3554
HCC827 WNT3A+JNJ-BJ	TBP	FAM	Unknown	25.5142	25.6202
HCC827 WNT3A+JNJ-BJ	TBP	FAM	Unknown	25.6534
HCC827 WNT3A+JNJ-BJ	TBP	FAM	Unknown	25.6931
HCC827 WNT3A+XAV939	TBP	FAM	Unknown	25.4003	25.5142
HCC827 WNT3A+XAV939	TBP	FAM	Unknown	25.5002
HCC827 WNT3A+XAV939	TBP	FAM	Unknown	25.642
A549	TBP	FAM	Unknown	25.5847	25.7211
A549	TBP	FAM	Unknown	25.8144
A549	TBP	FAM	Unknown	25.7643
A549 WNT3A	TBP	FAM	Unknown	25.4699	25.5914
A549 WNT3A	TBP	FAM	Unknown	25.6332
A549 WNT3A	TBP	FAM	Unknown	25.6712
A549 WNT3A+JNJ-BJ	TBP	FAM	Unknown	25.5377	25.7016
A549 WNT3A+JNJ-BJ	TBP	FAM	Unknown	25.7649
A549 WNT3A+JNJ-BJ	TBP	FAM	Unknown	25.8023
A549 WNT3A+XAV939	TBP	FAM	Unknown	25.6444	25.8194
A549 WNT3A+XAV939	TBP	FAM	Unknown	25.9326
A549 WNT3A+XAV939	TBP	FAM	Unknown	25.8812
BLANK	TBP	FAM	C	Undetermined	ND
BLANK	TBP	FAM	C	Undetermined
BLANK	TBP	FAM	C	Undetermined
	cycles/log decade
Sample Name	Detector Name	Reporter	Task	Ct
H322	UBQ	FAM	Unknown	19.9653	20.0252
H322	UBQ	FAM	Unknown	20.0234
H322	UBQ	FAM	Unknown	20.0868
H322 WNT3A	UBQ	FAM	Unknown	19.9022	19.9889
H322 WNT3A	UBQ	FAM	Unknown	20.078
H322 WNT3A	UBQ	FAM	Unknown	19.9866
H322 WNT3A+JNJ-BJ	UBQ	FAM	Unknown	20.2356	20.2926
H322 WNT3A+JNJ-BJ	UBQ	FAM	Unknown	20.3382
H322 WNT3A+JNJ-BJ	UBQ	FAM	Unknown	20.3039
H322 WNT3A+XAV939	UBQ	FAM	Unknown	19.9872	20.0127
H322 WNT3A+XAV939	UBQ	FAM	Unknown	19.9666
H322 WNT3A+XAV939	UBQ	FAM	Unknown	20.0842
H460	UBQ	FAM	Unknown	20.6058	20.6046
H460	UBQ	FAM	Unknown	20.5793
H460	UBQ	FAM	Unknown	20.6286
H460 WNT3A	UBQ	FAM	Unknown	20.5562	20.5608
H460 WNT3A	UBQ	FAM	Unknown	20.524
H460 WNT3A	UBQ	FAM	Unknown	20.6022
H460 WNT3A+JNJ-BJ	UBQ	FAM	Unknown	20.643	20.7058
H460 WNT3A+JNJ-BJ	UBQ	FAM	Unknown	20.7589
H460 WNT3A+JNJ-BJ	UBQ	FAM	Unknown	20.7153
H460 WNT3A+XAV939	UBQ	FAM	Unknown	20.5561	20.6228
H460 WNT3A+XAV939	UBQ	FAM	Unknown	20.6621
H460 WNT3A+XAV939	UBQ	FAM	Unknown	20.6501
HCC827	UBQ	FAM	Unknown	20.2108	20.266
HCC827	UBQ	FAM	Unknown	20.2819
HCC827	UBQ	FAM	Unknown	20.3052
HCC827 WNT3A	UBQ	FAM	Unknown	20.3643	20.4495
HCC827 WNT3A	UBQ	FAM	Unknown	20.5187
HCC827 WNT3A	UBQ	FAM	Unknown	20.4655
HCC827 WNT3A+JNJ-BJ	UBQ	FAM	Unknown	20.6665	20.7682
HCC827 WNT3A+JNJ-BJ	UBQ	FAM	Unknown	20.842
HCC827 WNT3A+JNJ-BJ	UBQ	FAM	Unknown	20.7962
HCC827 WNT3A+XAV939	UBQ	FAM	Unknown	20.6569	20.7399
HCC827 WNT3A+XAV939	UBQ	FAM	Unknown	20.7616
HCC827 WNT3A+XAV939	UBQ	FAM	Unknown	20.8012
A549	UBQ	FAM	Unknown	20.8939	20.9372
A549	UBQ	FAM	Unknown	20.9458
A549	UBQ	FAM	Unknown	20.972
A549 WNT3A	UBQ	FAM	Unknown	20.9879	21.0319
A549 WNT3A	UBQ	FAM	Unknown	21.0487
A549 WNT3A	UBQ	FAM	Unknown	21.0592
A549 WNT3A+JNJ-BJ	UBQ	FAM	Unknown	21.0255	21.1022
A549 WNT3A+JNJ-BJ	UBQ	FAM	Unknown	21.0967
A549 WNT3A+JNJ-BJ	UBQ	FAM	Unknown	21.1845
A549 WNT3A+XAV939	UBQ	FAM	Unknown	20.9904	21.0527
A549 WNT3A+XAV939	UBQ	FAM	Unknown	21.0537
A549 WNT3A+XAV939	UBQ	FAM	Unknown	21.1141
BLANK	UBQ	FAM	C	Undetermined	ND
BLANK	UBQ	FAM	C	Undetermined
BLANK	UBQ	FAM	C	Undetermined

## Sheet: Fig.S3B_Average
				MEDIA DEI DELTA DELTA CT CON 40 AL POSTO DI ND
																			H322															H322															H322
																			DMSO															XAV939															JNJ-BJ
1st exp		H322	H322+Wnt3a	H322 Wnt3a+XAV939	H322 Wnt3a+JNJ-BJ	H460	H460 Wnt3a	H460 Wnt3a+XAV939	H460 Wnt3a+JNJ-BJ	A549	A549 Wnt3a	A549 Wnt3a+XAV939	A549 Wnt3a+JNJ-BJ	HCC827	HCC827 Wnt3a	HCC827 Wnt3a+XAV939	HCC827 Wnt3a+JNJ-BJ			AXIN2			LGR5			MYC			HOXB9			LEF1			AXIN2			LGR5			MYC			HOXB9			LEF1
ΔΔCt	AXIN2	0	4.52369	3.42706	3.21511	0	4.84603	4.54854	4.21747	0	4.41561	3.6602	4.37365	0	4.15373	4.76256	3.07831		0.9	1	1.1	1.9	2	2.1	2.9	3	3.1	3.9	4	4.1	4.9	5	5.1	7.9	8	8.1	8.9	9	9.1	9.9	10	10.1	10.9	11	11.1	11.9	12	12.1	14.9
	LGR5	0	-0.394923	0.221875	0.368046	0	5.29542	4.96496	5.46872	0	7.70483	6.02184	8.73614	0	0.157421	-0.834854	-0.431395	ΔΔCt 1		4.52369			-0.394923			0.598232			0.566045			0.419753			3.42706			0.221875			0.293366			-0.178945			1.37565
	MYC	0	0.598232	0.293366	-0.191255	0	1.1046	1.29463	0.971017	0	0.125328	0.0134097	0.320728	0	-0.914321	-0.361885	-0.580345	ΔΔCt 2		2.52779			0.338472			0.000555833			-0.180888			0.0855935			1.40566			0.50413			-0.313968			-0.0806863			0.61159
	HOXB9	0	0.566045	-0.178945	0.288305	0	0.535346	0.352367	1.02575	0	-0.0877313	-0.291884	-0.171551	0	-0.0324632	0.519972	1.76808	ΔΔCt Average 1+2	3.52574	3.52574	3.52574	-0.0282256	-0.0282256	-0.0282256	0.299394	0.299394	0.299394	0.192579	0.192579	0.192579	0.252673	0.252673	0.252673	2.41636	2.41636	2.41636	0.363003	0.363003	0.363003	-0.0103011	-0.0103011	-0.0103011	-0.129815	-0.129815	-0.129815	0.993621	0.993621	0.993621	2.71819
	LEF1	0	0.419753	1.37565	1.04362	0	1.53604	2.27877	2.32604	0	3.98961	1.76794	3.41164	0	0.127206	-0.030301	0.105153
																			H460															H460															H460
2nd exp		H322	H322 WNT3A	H322 WNT3A+XAV939	H322 WNT3A+JNJ-BJ	H460	H460 WNT3A	H460 WNT3A+XAV939	H460 WNT3A+JNJ-BJ	A549	A549 WNT3A	A549 WNT3A+XAV939	A549 WNT3A+JNJ-BJ	HCC827	HCC827 WNT3A	HCC827 WNT3A+XAV939	HCC827 WNT3A+JNJ-BJ		DMSO															XAV939															JNJ-BJ
ΔΔCt	AXIN2	0	2.52779	1.40566	2.22127	0	4.41822	4.68746	4.87935	0	4.38465	3.29068	4.44763	0	3.88825	3.81302	4.23402			AXIN2			LGR5			MYC			HOXB9			LEF1			AXIN2			LGR5			MYC			HOXB9			LEF1
	LGR5	0	0.338472	0.50413	1.1321	0	5.08862	5.36159	6.39785	0	5.50698	4.87781	6.71769	0	1.07651	0.389517	0.988012		0.9	1	1.1	1.9	2	2.1	2.9	3	3.1	3.9	4	4.1	4.9	5	5.1	7.9	8	8.1	8.9	9	9.1	9.9	10	10.1	10.9	11	11.1	11.9	12	12.1	14.9
	Myc	0	0.000555833	-0.313968	-0.278039	0	0.788637	0.711402	0.966005	0	0.110954	-0.0809645	-0.0240625	0	-0.00629033	-0.221224	-0.180176			4.84603			5.29542			1.1046			0.535346			1.53604			4.54854			4.96496			1.29463			0.352367			2.27877
	HOXB9	0	-0.180888	-0.0806863	-0.275641	0	0.345144	0.27443	0.394536	0	0.091753	0.0241808	-0.0041805	0	0.0190093	-0.509582	-0.76847			4.41822			5.08862			0.788637			0.345144			2.88672			4.68746			5.36159			0.711402			0.27443			2.96904
	LEF1	0	0.0855935	0.61159	0.915318	0	2.88672	2.96904	4.09626	0	2.35102	1.09149	2.29576	0	-0.226346	-0.800377	0.656526		4.63213	4.63213	4.63213	5.19202	5.19202	5.19202	0.946619	0.946619	0.946619	0.440245	0.440245	0.440245	2.21138	2.21138	2.21138	4.618	4.618	4.618	5.16327	5.16327	5.16327	1.00302	1.00302	1.00302	0.313399	0.313399	0.313399	2.6239	2.6239	2.6239	4.54841
																			A549															A549															A549
		H322	H322+Wnt3a	H322 Wnt3a+XAV939	H322 Wnt3a+JNJ-BJ	H460	H460 Wnt3a	H460 Wnt3a+XAV939	H460 Wnt3a+JNJ-BJ	A549	A549 Wnt3a	A549 Wnt3a+XAV939	A549 Wnt3a+JNJ-BJ	HCC827	HCC827 WNT3A	HCC827 WNT3A+XAV939	HCC827 WNT3A+JNJ-BJ		DMSO															XAV939															JNJ-BJ
Average	Axin2	0	3.52574	2.41636	2.71819	0	4.63213	4.618	4.54841	0	4.40013	3.47544	4.41064	0	4.02099	4.28779	3.65616			AXIN2			LGR5			MYC			HOXB9			LEF1			AXIN2			LGR5			MYC			HOXB9			LEF1
	LGR5	0	-0.0282256	0.363003	0.750073	0	5.19202	5.16327	5.93328	0	6.60591	5.44982	7.72692	0	0.616963	-0.222668	0.278309		0.9	1	1.1	1.9	2	2.1	2.9	3	3.1	3.9	4	4.1	4.9	5	5.1	7.9	8	8.1	8.9	9	9.1	9.9	10	10.1	10.9	11	11.1	11.9	12	12.1	14.9
	Myc	0	0.299394	-0.0103011	-0.234647	0	0.946619	1.00302	0.968511	0	0.118141	-0.0337774	0.148333	0	-0.460306	-0.291555	-0.38026			4.41561			7.70483			0.125328			-0.0877313			3.98961			3.6602			6.02184			0.0134097			-0.291884			1.76794
	HOXB9	0	0.192579	-0.129815	0.00633217	0	0.440245	0.313399	0.710144	0	0.00201083	-0.133852	-0.0878659	0	-0.00672692	0.00519517	0.499805			4.38465			5.50698			0.110954			0.091753			2.35102			3.29068			4.87781			-0.0809645			0.0241808			1.09149
	LEF1	0	0.252673	0.993621	0.979466	0	2.21138	2.6239	3.21115	0	3.17031	1.42972	2.8537	0	-0.0495697	-0.415339	0.38084		4.40013	4.40013	4.40013	6.60591	6.60591	6.60591	0.118141	0.118141	0.118141	0.00201083	0.00201083	0.00201083	3.17031	3.17031	3.17031	3.47544	3.47544	3.47544	5.44982	5.44982	5.44982	-0.0337774	-0.0337774	-0.0337774	-0.133852	-0.133852	-0.133852	1.42972	1.42972	1.42972	4.41064
		0	0.99795	1.0107	0.496919	0	0.213902	0.0694577	0.330941	0	0.0154817	0.184763	0.0369874	0	0.132736	0.474771	0.577853		HCC827															A549															A549
		0	0.366697	0.141127	0.382027	0	0.103396	0.198315	0.464564	0	1.09892	0.572011	1.00923	0	0.459543	0.612186	0.709703		DMSO															XAV939															JNJ-BJ
		0	0.298838	0.303667	0.0433922	0	0.157982	0.291615	0.00250575	0	0.007187	0.0471871	0.172395	0	0.454015	0.0703307	0.200085			AXIN2			LGR5			MYC			HOXB9			LEF1			AXIN2			LGR5			MYC			HOXB9			LEF1
		0	0.373467	0.0491291	0.281973	0	0.0951011	0.0389683	0.315608	0	0.0897422	0.158032	0.0836854	0	0.0257362	0.514777	1.26827		0.9	1	1.1	1.9	2	2.1	2.9	3	3.1	3.9	4	4.1	4.9	5	5.1	7.9	8	8.1	8.9	9	9.1	9.9	10	10.1	10.9	11	11.1	11.9	12	12.1	14.9
		0																		4.15373			0.157421			-0.914321			-0.0324632			0.127206			4.76256			-0.834854			-0.361885			0.519972			-0.030301
																				3.88825			1.07651			-0.00629033			0.0190093			-0.226346			3.81302			0.389517			-0.221224			-0.509582			-0.800377
																			4.02099	4.02099	4.02099	0.616963	0.616963	0.616963	-0.460306	-0.460306	-0.460306	-0.00672692	-0.00672692	-0.00672692	-0.0495697	-0.0495697	-0.0495697	4.28779	4.28779	4.28779	-0.222668	-0.222668	-0.222668	-0.291555	-0.291555	-0.291555	0.00519517	0.00519517	0.00519517	-0.415339	-0.415339	-0.415339	3.65616
			0.16708	0.382031	0.0641487	0	0.675343	0.345134	0.88511	0	0.819293	0.338224	0.557941	0	0.176776	0.385038	0.275686
[truncated: 14 more columns]

## Sheet: Fig.S3C
		RAW DATA 1st experiment (pixel)					RAW DATA 2nd experiment (pixel)				RAW DATA 3rd experiment (pixel)
		Unstimulated	Wnt3a	HGF			Unstimulated	Wnt3a	HGF		Unstimulated	Wnt3a	HGF				Unstimulated			Wnt3a			HGF
		6803	5828	21515			6023	13651	61288		1014	6655	14936			0.9	1	1.1	1.9	2	2.1	2.9	3	3.1
		1397	2772	27285			12067	12861	51785		1807	2078	31411		Average 1		0.375			0.393293			2.23171
															Average 2		0.344189			0.50443			2.15138
		Fold change 1st experiment					Fold change 2nd experiment				Fold change 3rd experiment				Average 3		0.146163			0.452479			2.40136
		Unstimulated	Wnt3a	HGF			Unstimulated	Wnt3a	HGF		Unstimulated	Wnt3a	HGF		Average 1+2+3	0.288451	0.288451	0.288451	0.450067	0.450067	0.450067	2.26148	2.26148	2.26148
		0.622226	0.533049	1.96784			0.229193	0.519461	2.33219		0.105076	0.689625	1.54775		SEM		0.0716976			0.0321052			0.0736817
		0.127774	0.253537	2.49558			0.459185	0.489399	1.97057		0.187251	0.215333	3.25497		ttest					0.139327			4.36855e-05
																				NS			***
		Unstimulated	Wnt3a	HGF			Unstimulated	Wnt3a	HGF		Unstimulated	Wnt3a	HGF
	average	0.375	0.393293	2.23171		average	0.344189	0.50443	2.15138	average	0.146163	0.452479	2.40136
	range	0.247226	0.139756	0.263872		range	0.114996	0.0150309	0.180809	range	0.0410874	0.237146	0.853612
