# Supplementary material for: Tankyrase inhibition impairs directional migration and invasion of lung cancer cells by affecting microtubule dynamics and polarity signals
Source: BMC Biol. 2016 Jan 19;14:5. doi: 10.1186/s12915-016-0226-9 (PMC4719581; doi:10.1186/s12915-016-0226-9)
Supplement: Additional file 11; — Raw data for Fig. 3 . (XLSX 37 kb) [file 12915_2016_226_MOESM11_ESM.xlsx]

## Sheet: Nuclei
n=	229	229	180	377	357	440	262	234	211	202	244	328
	T0 (0 min)			T1 (15 min)			T2 (30 min)			T3 (60 min)				DMSO	XAV939	JNJ-BJ	DMSO	XAV939	JNJ-BJ	DMSO	XAV939	JNJ-BJ	DMSO	XAV939	JNJ-BJ
	DMSO	XAV939	JNJ-BJ	DMSO	XAV939	JNJ-BJ	DMSO	XAV939	JNJ-BJ	DMSO	XAV939	JNJ-BJ	1	229	171	170	395	389	387	473	426	403	404	274	300
1st experiment	26	23	21	24	26	27	29	24	30	22	24	30	2	308	180	254	252	233	403	247	256	261	255	392	163
	25	25	24	22	26	28	28	24	21	31	30	35	3	230	217	180	377	357	440	262	234	211	202	244	328
	25	30	17	25	24	20	28	26	26	26	25	35			0			15			30			60
	29	26	22	28	21	27	29	28	21	24	26	30	tot	767	568	604	1024	979	1230	982	916	875	861	910	791
	32	21	21	31	25	29	35	25	24	23	27	29
	30	22	19	24	27	23	40	35	27	24	28	32
	32	24	22	28	22	25	24	28	27	26	28	29
	30		24	23	25	18	27	32	22	24	30	20				MINIMUM N=163
				17	27	20	32	26	23	21	29	31
				17	25	20	31	24	30	28	27	29
				34	25	28	23	24	29	27
				24	24	30	31	25	22	26
				25	23	26	26	25	30	30
				28	23	28	27	26	26	22
				22	23	20	32	29	25	26
				23	23	18	31	25	20	24
2nd experiment	33	19	24	18	23	25	25	23	20	25	24	22
	29	18	28	15	20	27	24	32	28	21	22	14
	29	18	28	14	19	30	27	24	26	30	26	14
	35	21	27	21	16	30	22	22	23	27	23	17
	34	18	22	14	18	26	28	22	22	24	27	19
	29	22	28	15	18	22	26	30	27	25	27	15
	30	24	21	25	17	20	27	25	23	28	23	17
	27	20	26	19	13	23	24	25	31	23	26	14
	33	20	24	16	17	26	22	25	28	28	22	14
	29		26	18	20	24	22	28	33	24	26	17
				21	16	19					20
				17	18	24					26
				17	18	20					26
				22		26					23
						32					24
						29					27
3rd experiment	22	25	13	21	26	29	25	23	20	25	25	22
	20	22	16	21	20	37	21	23	21	19	25	27
	21	21	20	26	22	23	22	22	20	22	18	19
	19	22	19	23	18	31	24	30	25	17	27	18
	20	21	15	25	20	24	15	24	23	19	21	20
	18	21	21	26	18	25	18	22	20	23	17	27
	17	24	23	26	18	22	22	24	22	21	18	18
	19	20	15	25	20	25	23	25	15	21	25	23
	18	20	19	29	26	24	16	23	23	16	22	22
	20	21	19	19	30	30	25	18	22	19	23	22
	16			22	21	32	29				23	20
	20			20	22	27	22					19
				22	25	32						19
				23	27	26						17
				25	23	29						19
				24	21	24						16

## Sheet: Protrusion+
	T0 (0 min)			T1 (15 min)			T2 (30 min)			T3 (60 min)
	DMSO	XAV939	JNJ-BJ	DMSO	XAV939	JNJ-BJ	DMSO	XAV939	JNJ-BJ	DMSO	XAV939	JNJ-BJ
1st experiment	7	2	5	13	3	8	21	14	17	14	16	20
	6	4	6	12	2	5	20	12	8	24	23	22
	7	5	5	10	6	7	20	15	16	17	13	18
	8	6	4	11	4	5	19	13	12	16	12	22
	6	3	2	15	9	15	28	1	14	14	16	15
	3	2	1	11	3	9	23	10	13	15	14	16
	5	3	6	14	3	6	18	18	8	20	16	17
	4		5	18	8	3	18	11	11	22	20	14
				10	10	5	21	12	11	13	24	23
				11	13	7	18	9	12	17	17	19
				10	9	8	20	11	18	21
				16	8	7	16	10	10	18
				16	4	9	15	11	6	21
				10	6	4	22	11	7	13
				18	13	6	26	7	3	18
				16	6	4	25	12	9	21
2nd experiment	5	7	4	17	13	8	17	15	18	23	18	19
	4	6	4	13	6	9	20	17	20	19	17	14
	6	2	4	12	6	17	19	11	18	24	21	11
	6	2	7	13	8	20	16	11	15	23	21	14
	4	2	5	12	8	11	20	12	18	22	16	16
	5	3	9	9	5	13	19	21	18	23	22	14
	9	7	4	12	7	10	20	19	14	24	21	16
	6	4	4	7	9	6	21	13	18	17	22	14
	2	4	3	10	8	13	21	9	17	25	18	13
	4		5	12	10	14	15	21	20	22	23	13
				20	5	9					18
				11	11	16					20
				16	9	12					26
				15		4					21
						9					21
						14					23
3rd experiment	6	7	1	15	6	6	22	16	16	24	20	20
	6	3	3	9	9	5	15	14	16	18	21	23
	7	4	7	17	12	12	16	16	12	20	16	14
	5	1	3	16	5	10	18	17	17	17	15	15
	1	3	2	20	7	13	11	17	15	16	18	17
	4	5	6	26	14	14	12	17	8	20	17	18
	4	8	5	16	6	11	14	15	16	19	14	14
	6	2	3	18	11	13	15	16	11	18	16	18
	2	1	5	20	8	11	13	17	18	15	16	17
	2	6	6	11	10	16	20	14	16	14	18	17
	3			18	11	19	18				15	15
	3			16	5	14	17					16
				19	8	13						16
				16	13	18						14
				15	9	14						13
				17	11	10						8

## Sheet: Protrusions|Nuclei
	30	26	28	46	45	48	38	36	36	36	37	36
	T0 (0 min)			T1 (15 min)			T2 (30 min)			T3 (60 min)
	DMSO	XAV939	JNJ-BJ	DMSO	XAV939	JNJ-BJ	DMSO	XAV939	JNJ-BJ	DMSO	XAV939	JNJ-BJ
1st experiment	0.269231	0.0869565	0.238095	0.541667	0.115385	0.296296	0.724138	0.583333	0.566667	0.636364	0.666667	0.666667
	0.24	0.16	0.25	0.545455	0.0769231	0.178571	0.714286	0.5	0.380952	0.774194	0.766667	0.628571
	0.28	0.166667	0.294118	0.4	0.25	0.35	0.714286	0.576923	0.615385	0.653846	0.52	0.514286
	0.275862	0.230769	0.181818	0.392857	0.190476	0.185185	0.655172	0.464286	0.571429	0.666667	0.461538	0.733333
	0.1875	0.142857	0.0952381	0.483871	0.36	0.517241	0.8	0.04	0.583333	0.608696	0.592593	0.517241
	0.1	0.0909091	0.0526316	0.458333	0.111111	0.391304	0.575	0.285714	0.481481	0.625	0.5	0.5
	0.15625	0.125	0.272727	0.5	0.136364	0.24	0.75	0.642857	0.296296	0.769231	0.571429	0.586207
	0.133333		0.208333	0.782609	0.32	0.166667	0.666667	0.34375	0.5	0.916667	0.666667	0.7
				0.588235	0.37037	0.25	0.65625	0.461538	0.478261	0.619048	0.827586	0.741935
				0.647059	0.52	0.35	0.580645	0.375	0.4	0.607143	0.62963	0.655172
				0.294118	0.36	0.285714	0.869565	0.458333	0.62069	0.777778
				0.666667	0.333333	0.233333	0.516129	0.4	0.454545	0.692308
				0.64	0.173913	0.346154	0.576923	0.44	0.2	0.7
				0.357143	0.26087	0.142857	0.814815	0.423077	0.269231	0.590909
				0.818182	0.565217	0.3	0.8125	0.241379	0.12	0.692308
				0.695652	0.26087	0.222222	0.806452	0.48	0.45	0.875
2nd experiment	0.151515	0.368421	0.166667	0.944444	0.565217	0.32	0.68	0.652174	0.9	0.92	0.75	0.863636
	0.137931	0.333333	0.142857	0.866667	0.3	0.333333	0.833333	0.53125	0.714286	0.904762	0.772727	1
	0.206897	0.111111	0.142857	0.857143	0.315789	0.566667	0.703704	0.458333	0.692308	0.8	0.807692	0.785714
	0.171429	0.0952381	0.259259	0.619048	0.5	0.666667	0.727273	0.5	0.652174	0.851852	0.913043	0.823529
	0.117647	0.111111	0.227273	0.857143	0.444444	0.423077	0.714286	0.545455	0.818182	0.916667	0.592593	0.842105
	0.172414	0.136364	0.321429	0.6	0.277778	0.590909	0.730769	0.7	0.666667	0.92	0.814815	0.933333
	0.3	0.291667	0.190476	0.48	0.411765	0.5	0.740741	0.76	0.608696	0.857143	0.913043	0.941176
	0.222222	0.2	0.153846	0.368421	0.692308	0.26087	0.875	0.52	0.580645	0.73913	0.846154	1
	0.0606061	0.2	0.125	0.625	0.470588	0.5	0.954545	0.36	0.607143	0.892857	0.818182	0.928571
	0.137931		0.192308	0.666667	0.5	0.583333	0.681818	0.75	0.606061	0.916667	0.884615	0.764706
				0.952381	0.3125	0.473684					0.9
				0.647059	0.611111	0.666667					0.769231
				0.941176	0.5	0.6					1
				0.681818		0.153846					0.913043
						0.28125					0.875
						0.482759					0.851852		N.
3rd experiment	0.272727	0.28	0.0769231	0.714286	0.230769	0.206897	0.88	0.695652	0.8	0.96	0.8	0.909091
	0.3	0.136364	0.1875	0.428571	0.45	0.135135	0.714286	0.608696	0.761905	0.947368	0.84	0.851852
	0.333333	0.190476	0.35	0.653846	0.545455	0.521739	0.727273	0.727273	0.6	0.909091	0.888889	0.736842
	0.263158	0.0454545	0.157895	0.695652	0.277778	0.322581	0.75	0.566667	0.68	1	0.555556	0.833333
	0.05	0.142857	0.133333	0.8	0.35	0.541667	0.733333	0.708333	0.652174	0.842105	0.857143	0.85
	0.222222	0.238095	0.285714	1	0.777778	0.56	0.666667	0.772727	0.4	0.869565	1	0.666667
	0.235294	0.333333	0.217391	0.615385	0.333333	0.5	0.636364	0.625	0.727273	0.904762	0.777778	0.777778
	0.315789	0.1	0.2	0.72	0.55	0.52	0.652174	0.64	0.733333	0.857143	0.64	0.782609
	0.111111	0.05	0.263158	0.689655	0.307692	0.458333	0.8125	0.73913	0.782609	0.9375	0.727273	0.772727
	0.1	0.285714	0.315789	0.578947	0.333333	0.533333	0.8	0.777778	0.727273	0.736842	0.782609	0.772727
	0.1875			0.818182	0.52381	0.59375	0.62069				0.652174	0.75
	0.15			0.8	0.227273	0.518519	0.772727					0.842105
				0.863636	0.32	0.40625						0.842105
				0.695652	0.481481	0.692308						0.823529
				0.6	0.391304	0.482759						0.684211
				0.708333	0.52381	0.416667						0.5
	DMSO	XAV939	JNJ-BJ	DMSO	XAV939	JNJ-BJ	DMSO	XAV939	JNJ-BJ	DMSO	XAV939	JNJ-BJ		AVERAGE OF RATIOS				SEM OF RATIOS
Average of ratios	0.195397	0.17895	0.203666	0.658717	0.376226	0.401428	0.727377	0.537629	0.574972	0.802461	0.760708	0.764493			DMSO	XAV939	JNJ-BJ		DMSO	XAV939	JNJ-BJ
Stdev ratios	0.0783613	0.0911803	0.075628	0.171648	0.157091	0.15711	0.0945734	0.167564	0.177974	0.122982	0.140175	0.134397		0	0.195397	0.17895	0.203666	0	0.0143068	0.0178819	0.0142923
SEM of ratios	0.0143068	0.0178819	0.0142923	0.0253082	0.0234178	0.0226769	0.0153418	0.0279274	0.0296623	0.020497	0.0230446	0.0223994		15	0.658717	0.376226	0.401428	15	0.0253082	0.0234178	0.0226769
														30	0.727377	0.537629	0.574972	30	0.0153418	0.0279274	0.0296623
														60	0.802461	0.760708	0.764493	60	0.020497	0.0230446	0.0223994
														PERCENTAGE
															DMSO	XAV939	JNJ-BJ		CTR	XAV939	JNJ-BJ
														0	19.5397	17.895	20.3666	0	1.43068	1.78819	1.42923
														15	65.8717	37.6226	40.1428	15	2.53082	2.34178	2.26769
														30	72.7377	53.7629	57.4972	30	1.53418	2.79274	2.96623
														60	80.2461	76.0708	76.4493	60	2.0497	2.30446	2.23994
