# Supplementary material for: Tankyrase inhibition impairs directional migration and invasion of lung cancer cells by affecting microtubule dynamics and polarity signals
Source: BMC Biol. 2016 Jan 19;14:5. doi: 10.1186/s12915-016-0226-9 (PMC4719581; doi:10.1186/s12915-016-0226-9)
Supplement: Additional file 13: — Raw data for Fig. 4. (XLSX 15 kb) [file 12915_2016_226_MOESM13_ESM.xlsx]

## Sheet: Fraction of cell area occupied 
DMSO cold #1	XAV939 cold #1	JNJ-BJ cold #1	DMSO 37C #1	XAV939 37C #1	JNJ-BJ 37C #1
4.6093064e-02	3.2577031e-01	3.1119073e-01	1.5401242e-01	2.5278492e-01	2.3254508e-01
4.6136025e-02	4.2644731e-02	2.8082476e-01	2.8908218e-01	7.9099005e-02	4.6042982e-02
5.1774022e-02	1.5795098e-01	2.8383744e-01	2.5582570e-01	1.3566443e-01	6.7802519e-02
8.5847526e-02	2.8738462e-01	2.2118922e-01	2.0147717e-01	9.8056344e-02	3.0376577e-01
8.6192337e-02	1.8553585e-01	2.5693318e-01	3.3750487e-01	1.0652893e-01	2.8140052e-01
9.3185120e-02	2.2003413e-01	3.0206112e-01	3.1659763e-01	2.2737264e-01	1.0346626e-01
5.5052943e-02	1.6319556e-01	2.7942798e-01	3.1014057e-01	1.3734400e-01	9.1098801e-02
1.0150436e-01	2.2280858e-01	1.7230018e-01	1.4042576e-01	1.7053211e-01	1.9727805e-01
1.1660069e-01	2.1827292e-01	2.5881322e-01	3.3862695e-01	2.4208803e-01	9.6351666e-02
8.5111769e-02	1.5244440e-01	4.0045315e-01	2.9152356e-01	2.3590472e-01	2.2715822e-01
1.7425257e-01	1.4620079e-01	2.2376034e-01	2.4763813e-01	2.3676678e-01	2.5973401e-01
9.1837126e-02	2.7124889e-01	2.7350653e-01	3.0996310e-01	2.4587102e-01	2.5372178e-01
2.5874126e-01	2.1110222e-01	3.8882006e-01	2.4027591e-01	3.4917391e-01	2.8399369e-01
1.0358889e-01	3.0816184e-01	3.0750663e-01	3.3840809e-01	1.7085349e-01	2.1744241e-01
7.4796748e-02	2.0705850e-01	3.2030272e-01	2.3228081e-01	3.6391979e-01	1.9426017e-01
4.5594469e-02	1.9455316e-01	3.4501639e-01	2.7556849e-01	3.6590314e-01	1.9669728e-01
5.2694481e-02	2.6562031e-01	2.9747078e-01	3.2691951e-01	1.7707910e-01	2.6051704e-01
8.9003300e-02	1.4359238e-01	2.2123516e-01	3.8643102e-01	2.8182550e-01	9.4853254e-02
6.4955006e-02	2.6530612e-01	2.0706250e-01	2.1937340e-01	1.6944795e-01	1.2272281e-01
DMSO cold #2	2.7963512e-01	2.5683751e-01	2.9518741e-01	2.1099245e-01	1.7621281e-01
9.1428304e-02	2.3911244e-01	3.1106709e-01	3.5806603e-01	3.3937261e-01	2.2000254e-01
5.2803864e-02	2.2636027e-01	1.8151835e-01	2.8865462e-01	2.3351915e-01	2.6992373e-01
9.8930145e-02	2.9107091e-01	2.6252336e-01	2.9917837e-01	4.1212981e-01	6.4914562e-02
3.6798888e-02	1.9851662e-01	1.5568230e-01	3.0045937e-01	2.5832050e-01	1.6568247e-01
9.0041679e-02	2.2665950e-01	2.2619290e-01	2.6128908e-01	2.4895955e-01	8.0485194e-02
1.1710910e-01	3.0763359e-01	3.3548167e-01	3.2831821e-01	3.0498211e-01	JNJ-BJ 37C #2
8.4676318e-02	2.2143307e-01	9.4267516e-02	1.2831224e-01	2.5118785e-01	2.9822789e-01
8.6985992e-02	2.8705298e-01	JNJ-BJ cold #2	9.9950964e-02	2.0862697e-01	3.4767892e-01
4.4759418e-02	1.5797554e-01	1.1819461e-01	1.1026244e-01	2.3177415e-01	2.1308122e-01
1.1155198e-01	2.8421622e-01	2.6041180e-01	1.0781415e-01	2.5348719e-01	1.6366322e-01
9.1756534e-02	1.7828607e-01	2.7254326e-01	3.4662438e-01	2.7971909e-01	3.0031844e-01
1.1299360e-01	2.5255575e-01	2.8244387e-01	DMSO 37C #2	7.3207776e-02	3.7224259e-01
1.2637897e-01	1.4182350e-01	2.6082518e-01	3.2645889e-01	2.3276995e-01	2.2108825e-01
6.0623918e-02	1.3157895e-01	1.5942928e-01	3.7544072e-01	2.0931247e-01	2.1406616e-01
1.1005558e-01	XAV939 cold #2	1.2252560e-01	1.9049164e-01	1.0658106e-01	2.3278625e-01
1.7638717e-01	1.7421320e-01	2.4126862e-01	3.2193237e-01	2.6403326e-01	2.5991529e-01
1.1665388e-01	2.3872625e-01	3.3522514e-01	3.1075653e-01	XAV939 37C #2	3.8796680e-01
7.9384194e-02	2.7500837e-01	3.2522845e-01	2.5395024e-01	2.4261084e-01	2.6701614e-01
4.2746656e-02	2.1339505e-01	2.4212970e-01	2.1545924e-01	1.0269001e-01	2.4996101e-01
1.2096070e-01	2.6754630e-01	2.3675589e-01	3.4925898e-01	2.5397894e-01	3.2600000e-01
5.4798748e-02	2.6592631e-01	2.6480765e-01	3.3093172e-01	2.8511740e-01	2.4188360e-01
9.4880397e-02	3.1592112e-01	2.9203000e-01	2.2876785e-01	4.0355463e-01	3.9121150e-01
5.4395896e-03	2.4192423e-01	3.3923014e-01	3.3908318e-01	3.2532317e-01	2.4979980e-01
DMSO cold #3	2.8295586e-01	3.3727747e-01	2.8728617e-01	3.6779348e-01	4.2911483e-01
4.1662294e-02	2.3101181e-01	3.1954576e-01	3.9029603e-01	2.4798958e-01	3.4453333e-01
1.1332330e-01	2.7132701e-01	2.1499475e-01	3.6933390e-01	1.9958902e-01	1.1515337e-01
1.0941460e-01	3.4672754e-01	3.2222501e-01	3.3019011e-01	4.0852870e-01	2.3947008e-01
8.9102029e-02	2.9926982e-01	2.1071937e-01	3.4914213e-01	3.7775955e-01	2.6302104e-01
8.6088885e-02	2.1701806e-01	3.1850363e-01	2.6371810e-01	3.2402435e-01	3.3177736e-01
1.3254839e-01	3.4458000e-01	3.1265691e-01	2.9919742e-01	1.6691800e-01	3.0119451e-01
1.2382570e-01	3.1398279e-01	1.0230667e-01	3.0696193e-01	3.1755117e-01	2.5242454e-01
1.4684466e-01	2.6548619e-01	1.5214810e-01	3.0254422e-01	2.8889234e-01	1.3496617e-01
6.0565834e-02	2.1925578e-01	2.3908671e-01	2.0720721e-01	1.4651540e-02	2.6059986e-01
1.4734547e-01	2.3346202e-01	2.0925265e-01	1.5094810e-01		2.4982759e-01
1.6106037e-01	2.4474720e-01	1.9530512e-01	1.2870307e-01		1.5593814e-01
1.1681047e-01	2.2966915e-01	JNJ-BJ cold #3	1.1408330e-01
1.2805899e-01	2.3775687e-01	8.7334465e-02	1.1059558e-01
7.2243117e-02	2.3342485e-01	1.5106881e-01	1.4558838e-01
2.0111644e-01	1.7811682e-01	1.8469843e-01	9.4112801e-02
1.7009787e-01	XAV939 cold #3	1.4429478e-01	6.8901472e-02
1.1278195e-01	2.1306858e-01	2.3993654e-01	1.0397493e-01
2.3993324e-01	2.1472801e-01	7.5964048e-02
1.1840888e-01	1.9807493e-01	4.9118935e-02
1.2866650e-01	2.7121822e-01	2.0393928e-01
1.0018614e-01	1.1462826e-01	1.5734613e-01
1.7458246e-01	1.2856319e-01	1.2452706e-01
9.6310088e-02	1.3023859e-01	1.6218948e-01
1.9489200e-01	1.1154728e-01	2.9039720e-01
9.7934549e-02	2.3664062e-01	2.0465116e-01
1.4431541e-01	2.1201323e-01	1.5104830e-01
1.8660952e-01	2.9219428e-01	2.4356671e-01
1.0594811e-01	2.7082487e-01	2.3288779e-01
1.1118246e-01	2.2220617e-01	2.7831378e-01
5.7689434e-02	1.7053691e-01	2.1587716e-01
1.2307070e-01	2.3662223e-01	2.3549048e-01
6.6010030e-02	2.9125996e-01	2.5424448e-01
1.1271842e-01	3.1688581e-01	2.8794272e-01
1.2977172e-01	3.0870315e-01	1.7816725e-01
8.2584444e-02	2.8425833e-01	2.3593455e-01
7.4584770e-02	2.0587130e-01	2.7626395e-01
5.1344601e-02	3.1900997e-01	2.3478005e-01
3.4382893e-02	1.0934363e-01	1.8865681e-01
4.3599648e-02	2.2629131e-01	2.1141388e-01
1.7583217e-02	2.4360786e-01	2.3419656e-01
	1.3089061e-01
	2.2446727e-01
	2.3084456e-01
	2.3443391e-01
	1.3372665e-01
