# Supplementary material for: Tankyrase inhibition impairs directional migration and invasion of lung cancer cells by affecting microtubule dynamics and polarity signals
Source: BMC Biol. 2016 Jan 19;14:5. doi: 10.1186/s12915-016-0226-9 (PMC4719581; doi:10.1186/s12915-016-0226-9)
Supplement: Additional file 15: — Raw data for Fig. 5 . (XLSX 47 kb) [file 12915_2016_226_MOESM15_ESM.xlsx]

## Sheet: Centrosome reorientation
				0h (cell counts)				1h (cell counts)				4h (cell counts)						0h				1h				4h
	Angle		DMSO	XAV939	JNJ-BJ		DMSO	XAV939	JNJ-BJ		DMSO	XAV939	JNJ-BJ		%		1	1	1		1	1	1		1	1	1
	>90		49	58	40		51	80	76		30	44	65		>90		36.0294	42.6471	29.4118		20	31.3725	29.8039		12.1457	17.8138	26.3158
	>60	<91	29	28	39		31	51	47		28	32	33		>60	<91	21.3235	20.5882	28.6765		12.1569	20	18.4314		11.336	12.9555	13.3603
	>30	<61	28	25	27		49	38	58		39	63	49		>30	<61	20.5882	18.3824	19.8529		19.2157	14.902	22.7451		15.7895	25.5061	19.8381
		<31	30	25	30		124	86	74		150	108	100			<31	22.0588	18.3824	22.0588		48.6275	33.7255	29.0196		60.7287	43.7247	40.4858
	TOTAL CELL COUNT		136	136	136		255	255	255		247	247	247				100	100	100		100	100	100		100	100	100
	1st exp			0h (angle degree)				1h (angle degree)				4h (angle degree)							DMSO		XAV939			JNJ-BJ
	2nd exp		DMSO	XAV939	JNJ-BJ		DMSO	XAV939	JNJ-BJ		DMSO	XAV939	JNJ-BJ
	3rd exp		75	128	112		15	120	93		15	42	80
			97	152	8		69	93	112		16	10	60
			45	9	31		29	10	100		29	18	0
			76	102	62		113	40	125		29	70	18				0 h
			78	90	91		30	117	41		0	32	0
			41	115	31		0	121	38		42	0	34
			99	94	38		124	108	30		7	80	46
			92	67	96		10	111	122		48	34	45
			56	106	105		40	118	11		30	23	36
			10	56	61		90	75	30		25	126	91
			149	102	90		180	96	54		43	85	60
			3	90	12		22	8	60		25	93	50				1 h
			117	142	5		15	7	15		3	94	39
			90	1	66		15	39	38		16	38	135
			8	91	150		136	22	20		25	30	92
			51	76	88		21	25	27		10	91	30
			4	89	5		80	30	113		6	55	89
			19	39	26		0	82	54		13	28	149
			175	27	66		130	10	46		23	60	125				4 h
			113	120	75		43	101	35		60	29	27
			30	82	11		6	91	50		70	8	117
			120	34	99		9	178	57		26	15	28
			60	73	82		44	64	104		30	63	147
			90	144	75		29	91	61		47	11	34
			130	174	165		15	39	72		138	45	26
			116	15	74		30	91	65		20	144	31
			91	129	85		10	165	104		5	29	49
			40	90	66		34	45	28		23	6	39
			108	4	150		28	42	29		3	7	40
			40	76	95		30	91	132		91	30	91
			48	173	86		2	19	97		35	38	92
			82	49	132		56	105	15		30	30	20
			33	37	178		67	30	43		29	82	4
			86	96	76		94	25	60		38	6	52
			102	43	118		142	101	91		25	27	94
			84	151	61		12	59	134		15	102	118
			28	123	168		168	132	90		0	25	100
			62	7	9		14	125	130		111	10	152
			105	59	146		11	27	160		89	8	3
			90	27	96		146	92	105		78	0	130
			91	176	78		17	140	36		57	21	14
			162	119	48		39	156	10		43	91	12
			171	9	125		81	40	76		30	140	94
			56	88	30		11	28	173		60	0	178
			160	89	22		58	65	10		70	19	27
			40	47	90		102	82	58		48	35	0
			18	23	90		54	39	36		42	8	36
			140	63	39		175	13	90		30	171	22
			119	150	74		23	17	108		17	21	94
			138	86	73		34	81	92		16	41	92
			10	36	152		12	124	91		52	37	117
			33	16	38		23	91	137		51	38	128
			39	54	46		177	99	130		21	23	33
			6	49	110		167	87	66		47	74	144
			88	124	58		11	30	0		30	6	0
			134	80	48		30	17	94		5	38	7
			107	105	66		43	10	90		15	45	33
			173	108	166		5	109	4		8	95	91
			104	7	71		35	122	118		58	7	82
			115	0	37		69	91	23		17	91	108
			57	80	62		116	13	27		26	40	100
			8	123	90		1	15	90		0	85	102
			57	76	52		16	68	90		69	67	22
			70	120	82		108	140	168		4	0	6
			94	58	34		90	40	17		176	7	0
			67	92	0		3	74	87		16	21	102
			0	178	95		130	4	110		7	17	127
			145	150	124		84	114	95		18	81	148
			37	70	99		16	74	70		10	97	62
			17	54	80		118	28	165		90	95	144
			14	48	80		96	9	63		11	130	96
			59	104	119		40	24	84		29	95	36
			40	151	52		14	145	147		48	94	7
			144	93	23		45	9	1		136	27	135
			88	93	0		38	164	155		61	11	21
			21	98	49		15	10	133		40	151	96
			59	3	154		102	90	89		0	57	99
			62	68	70		97	0	39		46	20	0
			124	84	79		1	0	22		18	67	38
			41	100	89		22	90	18		172	2	19
			90	110	58		40	53	20		0	19	9
			23	142	25		175	29	15		30	35	50
			38	153	8		0	3	106		26	32	124
			7	89	57		0	0	13		19	42	6
			0	57	19		30	19	15		3	75	0
			26	25	49		33	31	144		63	57	6
			7	71	15		5	62	41		3	0	0
			91	84	37		6	83	16		11	18	0
			136	141	58		28	90	6		8	98	43
			82	61	45		132	110	10		72	5	34
			71	145	30		90	37	97		0	35	29
			41	23	66		88	115	15		10	26	100
			63	24	25		18	103	24		67	133	10
			88	114	27		22	49	73		22	59	98
			29	133	22		20	13	132		16	58	20
			146	47	62		7	56	56		29	170	33
			132	26	121		56	135	100		8	10	70
			81	118	36		13	127	19		11	52	19
			113	15	24		7	156	117		11	46	56
			32	30	18		172	16	28		135	9	65
			82	139	38		48	167	1		10	118	0
			59	15	102		23	1	70		10	13	29
			32	143	25		46	123	100		14	0	13
			22	73	82		37	91	60		132	17	0
			36	135	83		19	15	70		42	0	22
			124	54	92		148	135	64		16	136	77
			106	129	64		131	24	47		12	45	10
			152	19	30		2	88	1		3	23	35
			71	66	71		12	99	90		43	13	97
			10	113	106		112	106	129		136	0	0.25
			12	68	26		0	103	76		45	16	60
			107	41	153		0	161	37		0	12	160
			65	63	19		149	177	67		18	45	85
			120	148	29		8	0	48		0	27	140
			7	50	62		20	0	97		0	36	84
			169	18	56		23	61	168		10	90	9
			59	147	21		8	90	74		33	34	7
			99	151	73		83	75	112		141	0	0
			78	90	147		92	99	39		9	72	20
			53	35	169		167	64	110		120	101	112
			18	139	140		132	19	113		80	72	0
			66	42	44		65	90	102		51	25	6
			105	96	168		35	8	142		56	32	96
			165	14	19		41	158	113		38	46	60
			61	166	106		19	82	107		6	12	136
			84	30	57		45	14	12		81	120	13
			106	57	16		5	9	98		16	0	73
			88	164	160		0	65	53		17	22	88
			25	122	148		177	148	14		20	14	0
			9	44	45		33	126	168		10	13	76
			3	95	106		33	83	49		14	7	11
			2	94	64		14	105	48		9	32	19
			108	24	53		17	133	21		36	90	32
			112	36	139		63	77	10		87	47	39
			127	112	113		89	83	48		40	4	88
			97	43	137		169	128	77		111	0	15
							13	20	91		41	0	23
							50	40	89		24	46	6
							22	37	33		19	51	45
							29	90	62		0	44	31
							51	160	86		58	0	136
							32	8	143		4	40	90
							17	68	139		9	30	142
							85	10	49		5	11	71
							0	139	25		23	136	171
							87	33	44		4	8	44
							140	43	110		14	121	5
							117	0	116		25	27	0
							94	121	6		58	155	4
							88	149	35		12	18	165
							2	50	119		3	58	20
							15	28	39		0	146	51
							10	19	28		175	83	161
							46	83	54		8	9	23
							98	120	15		93	59	84
							54	48	102		16	1	6
							87	21	141		86	8	5
							64	131	65		17	9	93
							150	10	154		7	56	17
							13	17	126		13	98	55
							17	78	46		4	47	37
							17	30	27		30	4	40
							45	37	23		149	65	103
							2	17	51		18	40	93
							36	13	50		0	95	131
							173	13	157		98	60	7
							24	41	47		9	163	32
							43	75	5		2	74	8
							2	20	2		12	21	16
							37	154	16		14	161	71
							90	132	170		168	159	21
							44	142	26		127	32	64
							73	17	15		70	72	176
							71	19	47		82	152	16
							0	34	83		84	152	2
							90	105	50		164	106	37
							170	13	85		40	129	84
							160	77	25		66	104	0
							99	61	0		13	10	0
							90	0	53		24	14	0
							13	0	163		11	10	5
							24	121	116		20	3	143
							30	75	30		23	109	91
							34	0	10		13	0	150
							22	149	60		23	6	0
							33	36	106		20	85	15
							15	163	24		6	66	105
							172	75	82		8	32	15
							40	19	64		9	15	7
							75	90	63		3	13	46
							0	105	59		13	37	68
							58	66	89		36	47	77
							51	11	40		100	15	51
							30	104	48		81	88	65
							0	81	54		27	88	177
							4	77	35		17	48	85
							26	75	33		40	67	18
							11	66	10		0	15	101
							18	17	32		142	31	5
							8	5	71		81	0	7
							27	15	20		36	9	30
							40	179	9		30	18	4
							28	56	14		175	90	56
							11	53	35		56	141	78
							63	70	129		55	43	83
							13	27	74		150	68	80
							108	117	19		10	11	118
							30	34	99		29	0	74
							13	88	20		63	49	139
							18	10	1		12	90	20
							14	90	6		46	31	71
							29	44	93		0	58	132
							0	26	30		7	0	7
							29	22	138		73	138	9
							51	31	5		67	25	91
							19	171	53		19	28	0
							34	0	73		24	32	26
							7	143	64		11	50	21
							22	69	6		90	83	7
							113	20	12		3	9	160
							87	41	42		62	19	23
							10	71	145		79	9	22
							8	18	64		13	33	12
							40	59	88		102	11	167
							16	74	36		23	13	10
							21	26	19		30	134	0
							98	134	75		8	39	9
							92	73	56		111	13	60
							81	89	29		57	32	30
							18	20	13		8	70	84
							53	82	0		26	11	8
							9	56	14		20	75	64
							16	17	103		165	11	112
							28	21	40		80	41	16
							165	38	82		162	162	84
							15	117	114		144	14	19
							141	11	0		8	19	58
							28	52	17		155	40	34
							67	60	49		0	54	36
							67	6	72		69	37	53
							35	20	134		10	85	70
							11	42	168		92	60	19
							102	140	48		21	17	41
							28	42	75		18	107	10
							31	15	12		13	28	65
							33	133	57		23	26	54
							52	98	87		23	70	53
							75	29	151
							19	6	88
							28	68	24
							102	24	164
							6	161	90
							144	53	125
							28	4	18
							5	168	43
