# Supplementary material for: Tankyrase inhibition impairs directional migration and invasion of lung cancer cells by affecting microtubule dynamics and polarity signals
Source: BMC Biol. 2016 Jan 19;14:5. doi: 10.1186/s12915-016-0226-9 (PMC4719581; doi:10.1186/s12915-016-0226-9)
Supplement: Additional file 17: — Raw data for Fig. 6 . (XLSX 35 kb) [file 12915_2016_226_MOESM17_ESM.xlsx]

## Sheet: Protrusion+
	T0 (0 min)			T1 (15 min)			T2 (30 min)			T3 (60 min)
	DMSO	XAV939	JNJ-BJ	DMSO	XAV939	JNJ-BJ	DMSO	XAV939	JNJ-BJ	DMSO	XAV939	JNJ-BJ
1st experiment	7	2	5	13	3	8	21	14	17	14	16	20
	6	4	6	12	2	5	20	12	8	24	23	22
	7	5	5	10	6	7	20	15	16	17	13	18
	8	6	4	11	4	5	19	13	12	16	12	22
	6	3	2	15	9	15	28	1	14	14	16	15
	3	2	1	11	3	9	23	10	13	15	14	16
	5	3	6	14	3	6	18	18	8	20	16	17
	4		5	18	8	3	18	11	11	22	20	14
				10	10	5	21	12	11	13	24	23
				11	13	7	18	9	12	17	17	19
				10	9	8	20	11	18	21
				16	8	7	16	10	10	18
				16	4	9	15	11	6	21
				10	6	4	22	11	7	13
				18	13	6	26	7	3	18
				16	6	4	25	12	9	21
2nd experiment	5	7	4	17	13	8	17	15	18	23	18	19
	4	6	4	13	6	9	20	17	20	19	17	14
	6	2	4	12	6	17	19	11	18	24	21	11
	6	2	7	13	8	20	16	11	15	23	21	14
	4	2	5	12	8	11	20	12	18	22	16	16
	5	3	9	9	5	13	19	21	18	23	22	14
	9	7	4	12	7	10	20	19	14	24	21	16
	6	4	4	7	9	6	21	13	18	17	22	14
	2	4	3	10	8	13	21	9	17	25	18	13
	4		5	12	10	14	15	21	20	22	23	13
				20	5	9					18
				11	11	16					20
				16	9	12					26
				15		4					21
						9					21
						14					23
3rd experiment	6	7	1	15	6	6	22	16	16	24	20	20
	6	3	3	9	9	5	15	14	16	18	21	23
	7	4	7	17	12	12	16	16	12	20	16	14
	5	1	3	16	5	10	18	17	17	17	15	15
	1	3	2	20	7	13	11	17	15	16	18	17
	4	5	6	26	14	14	12	17	8	20	17	18
	4	8	5	16	6	11	14	15	16	19	14	14
	6	2	3	18	11	13	15	16	11	18	16	18
	2	1	5	20	8	11	13	17	18	15	16	17
	2	6	6	11	10	16	20	14	16	14	18	17
	3			18	11	19	18				15	15
	3			16	5	14	17					16
				19	8	13						16
				16	13	18						14
				15	9	14						13
				17	11	10						8
Averages	4.86667	3.92308	4.42857	14.3261	7.93333	10.25	18.6579	13.4722	13.7778	19.0833	18.5135	16.25

## Sheet: APC+
	T0 (0 min)			T1 (15 min)			T2 (30 min)			T3 (60 min)
	DMSO	XAV939	JNJ-BJ	DMSO	XAV939	JNJ-BJ	DMSO	XAV939	JNJ-BJ	DMSO	XAV939	JNJ-BJ
1st experiment	0	0	0	8	0	3	17	10	9	10	8	16
	0	1	0	9	2	3	12	8	5	14	15	17
	0	1	0	6	2	4	14	12	9	9	7	9
	1	0	0	9	1	2	13	11	5	12	7	21
	1	0	0	11	5	9	19	1	7	6	11	6
	0	0	0	7	0	7	16	6	9	7	7	12
	0	0	2	11	1	2	16	9	5	11	10	13
	1		1	10	5	0	9	8	7	10	9	8
				8	7	3	17	7	8	7	13	20
				8	10	2	14	7	6	13	10	10
				5	5	2	10	10	7	14
				10	2	3	9	7	5	10
				9	1	7	9	6	2	13
				9	2	3	16	7	2	8
				12	11	3	19	3	3	18
				10	2	2	10	4	5	14
2nd experiment	1	0	0	11	4	4	10	10	14	12	10	12
	0	1	0	10	1	0	13	10	17	11	11	12
	1	0	0	5	1	8	14	6	16	19	9	7
	1	0	1	6	2	10	11	8	7	9	15	11
	1	0	0	9	4	5	15	9	12	12	8	9
	0	0	0	6	0	5	12	14	8	13	18	9
	0	0	0	9	0	3	11	9	11	19	12	12
	0	2	0	6	0	1	11	6	14	11	18	6
	0	0	0	6	2	2	15	4	15	20	10	6
	0		0	11	0	3	12	9	17	12	10	5
				13	2	3					13
				7	4	5					12
				11	0	6					21
				7		0					14
						3					15
						3					15
3rd experiment	0	0	0	12	1	2	18	12	10	10	12	5
	0	0	1	4	3	1	7	9	11	8	5	9
	0	0	0	8	3	0	6	12	7	11	9	9
	1	0	0	6	0	4	11	7	12	10	8	4
	0	0	0	15	1	3	4	8	11	9	10	7
	1	0	2	15	5	4	9	11	5	10	11	9
	0	2	0	13	2	5	11	10	13	8	5	10
	1	0	0	14	6	3	10	8	7	6	10	12
	0	0	1	12	0	5	8	10	14	8	7	11
	1	0	1	6	3	4	14	9	11	7	10	7
	0			9	4	5	13				7	6
	0			16	1	9	11					4
				16	3	5						5
				9	4	7						4
				13	5	6						7
				12	2	2						6
Averages	0.366667	0.269231	0.321429	9.54348	2.64444	3.77083	12.2632	8.25	9.05556	11.1389	10.8649	9.33333

## Sheet: APC|Protrusions
	T0 (0 min)			T1 (15 min)			T2 (30 min)			T3 (60 min)
	DMSO	XAV939	JNJ-BJ	DMSO	XAV939	JNJ-BJ	DMSO	XAV939	JNJ-BJ	DMSO	XAV939	JNJ-BJ
1st experiment	0	0	0	0.615385	0	0.375	0.809524	0.714286	0.529412	0.714286	0.5	0.8
	0	0.25	0	0.75	1	0.6	0.6	0.666667	0.625	0.583333	0.652174	0.772727
	0	0.2	0	0.6	0.333333	0.571429	0.7	0.8	0.5625	0.529412	0.538462	0.5
	0.125	0	0	0.818182	0.25	0.4	0.684211	0.846154	0.416667	0.75	0.583333	0.954545
	0.166667	0	0	0.733333	0.555556	0.6	0.678571	1	0.5	0.428571	0.6875	0.4
	0	0	0	0.636364	0	0.777778	0.695652	0.6	0.692308	0.466667	0.5	0.75
	0	0	0.333333	0.785714	0.333333	0.333333	0.888889	0.5	0.625	0.55	0.625	0.764706
	0.25		0.2	0.555556	0.625	0	0.5	0.727273	0.636364	0.454545	0.45	0.571429
				0.8	0.7	0.6	0.809524	0.583333	0.727273	0.538462	0.541667	0.869565
				0.727273	0.769231	0.285714	0.777778	0.777778	0.5	0.764706	0.588235	0.526316
				0.5	0.555556	0.25	0.5	0.909091	0.388889	0.666667
				0.625	0.25	0.428571	0.5625	0.7	0.5	0.555556
				0.5625	0.25	0.777778	0.6	0.545455	0.333333	0.619048
				0.9	0.333333	0.75	0.727273	0.636364	0.285714	0.615385
				0.666667	0.846154	0.5	0.730769	0.428571	1	1
				0.625	0.333333	0.5	0.4	0.333333	0.555556	0.666667
2nd experiment	0.2	0	0	0.647059	0.307692	0.5	0.588235	0.666667	0.777778	0.521739	0.555556	0.631579
	0	0.166667	0	0.769231	0.166667	0	0.65	0.588235	0.85	0.578947	0.647059	0.857143
	0.166667	0	0	0.416667	0.166667	0.470588	0.736842	0.545455	0.888889	0.791667	0.428571	0.636364
	0.166667	0	0.142857	0.461538	0.25	0.5	0.6875	0.727273	0.466667	0.391304	0.714286	0.785714
	0.25	0	0	0.75	0.5	0.454545	0.75	0.75	0.666667	0.545455	0.5	0.5625
	0	0	0	0.666667	0	0.384615	0.631579	0.666667	0.444444	0.565217	0.818182	0.642857
	0	0	0	0.75	0	0.3	0.55	0.473684	0.785714	0.791667	0.571429	0.75
	0	0.5	0	0.857143	0	0.166667	0.52381	0.461538	0.777778	0.647059	0.818182	0.428571
	0	0	0	0.6	0.25	0.153846	0.714286	0.444444	0.882353	0.8	0.555556	0.461538
	0		0	0.916667	0	0.214286	0.8	0.428571	0.85	0.545455	0.434783	0.384615
				0.65	0.4	0.333333					0.722222
				0.636364	0.363636	0.3125					0.6
				0.6875	0	0.5					0.807692
				0.466667		0					0.666667
						0.333333					0.714286
						0.214286					0.652174
3rd experiment	0	0	0	0.8	0.166667	0.333333	0.818182	0.75	0.625	0.416667	0.6	0.25
	0	0	0.333333	0.444444	0.333333	0.2	0.466667	0.642857	0.6875	0.444444	0.238095	0.391304
	0	0	0	0.470588	0.25	0	0.375	0.75	0.583333	0.55	0.5625	0.642857
	0.2	0	0	0.375	0	0.4	0.611111	0.411765	0.705882	0.588235	0.533333	0.266667
	0	0	0	0.75	0.142857	0.230769	0.363636	0.470588	0.733333	0.5625	0.555556	0.411765
	0.25	0	0.333333	0.576923	0.357143	0.285714	0.75	0.647059	0.625	0.5	0.647059	0.5
	0	0.25	0	0.8125	0.333333	0.454545	0.785714	0.666667	0.8125	0.421053	0.357143	0.714286
	0.166667	0	0	0.777778	0.545455	0.230769	0.666667	0.5	0.636364	0.333333	0.625	0.666667
	0	0	0.2	0.6	0	0.454545	0.615385	0.588235	0.777778	0.533333	0.4375	0.647059
	0.5	0	0.166667	0.545455	0.3	0.25	0.7	0.642857	0.6875	0.5	0.555556	0.411765
	0			0.5	0.363636	0.263158	0.722222				0.466667	0.4
	0			1	0.2	0.642857	0.647059					0.25
				0.842105	0.375	0.384615						0.3125
				0.5625	0.307692	0.388889						0.285714
				0.866667	0.555556	0.428571						0.538462		AVERAGE RATIOS				SEM RATIOS
				0.705882	0.181818	0.2						0.75			DMSO	XAV939	JNJ-BJ		CTR	XAV939	JNJ-BJ
	DMSO	XAV939	JNJ-BJ	DMSO	XAV939	JNJ-BJ	DMSO	XAV939	JNJ-BJ	DMSO	XAV939	JNJ-BJ		0	0.0813889	0.0525641	0.0610544	0	0.0226292	0.0238889	0.0217351
Average of ratios	0.0813889	0.0525641	0.0610544	0.669703	0.310044	0.369487	0.653121	0.627524	0.642847	0.581427	0.579768	0.569145		15	0.669703	0.310044	0.369487	15	0.0213226	0.0357212	0.0276515
Stdev ratios	0.123945	0.12181	0.115011	0.144617	0.239625	0.191575	0.127073	0.14893	0.165947	0.137737	0.123938	0.193703		30	0.653121	0.627524	0.642847	30	0.0206139	0.0248216	0.0276578
SEM of ratios	0.0226292	0.0238889	0.0217351	0.0213226	0.0357212	0.0276515	0.0206139	0.0248216	0.0276578	0.0229562	0.0203752	0.0322839		60	0.581427	0.579768	0.569145	60	0.0229562	0.0203752	0.0322839
Ratio of averages	0.0753425	0.0686275	0.0725806	0.666161	0.333333	0.367886	0.657264	0.612371	0.657258	0.583697	0.586861	0.574359		PERCENTAGE
															DMSO	XAV939	JNJ-BJ		CTR	XAV939	JNJ-BJ
														0	8.13889	5.25641	6.10544	0	2.26292	2.38889	2.17351
														15	66.9703	31.0044	36.9487	15	2.13226	3.57212	2.76515
														30	65.3121	62.7524	64.2847	30	2.06139	2.48216	2.76578
														60	58.1427	57.9768	56.9145	60	2.29562	2.03752	3.22839
